# Supplementary material for: Joint action of miR‐126 and MAPK/PI3K inhibitors against metastatic melanoma
Source: Mol Oncol. 2019 Aug 6;13(9):1836–54. doi: 10.1002/1878-0261.12506 (PMC6717748; doi:10.1002/1878-0261.12506)
Supplement: Supplementary file 14 — Table S3. Proteome profiling of A375M/TripZ‐ and A375M/miR‐126‐derived xenograft tumors: complete list of the identified proteins. [file MOL2-13-1836-s014.xlsx]

## Sheet: Sheet
Proteome profiling of A375M/TripZ and A375M/miR-126-derived xenograft tumors: complete list of the identified proteins. Tables shows the Name and protein description, Gene ID and Uniprot Accession, total coverage and unique peptide identified, Molecular Weight (MW) and calculated Isoelectric Point (calc. pI), the number of replicates (# replicates) in which the protein has been identified and the…
TRIPZ										miR-126
Protein Descriptions	Gene ID	Accessions	ΣCoverage	Σ# Unique Pep	MW [kDa]	calc. pI	#replicates	Top3 mean		Protein Descriptions	Gene ID	Accessions	ΣCoverage	Σ# Unique Pep	MW [kDa]	calc. pI	#replicates	Top3 mean
Ubiquitin-like modifier-activating enzyme 6 OS=Homo sapiens GN=UBA6 PE=1 SV=1 -	UBA6	A0AVT1	9.7	7	117.895	6.13818	3	254387		Ubiquitin-like modifier-activating enzyme 6 OS=Homo sapiens GN=UBA6 PE=1 SV=1 -	UBA6	A0AVT1	6.75	5	117.895	6.13818	3	158676
Tubulin alpha chain-like 3 OS=Homo sapiens GN=TUBAL3 PE=1 SV=2 -	TBAL3	A6NHL2	10.09	2	49.8767	6.04932	3	465179		Ras-related protein Rap-1b-like protein OS=Homo sapiens PE=2 SV=1 -	RP1BL	A6NIZ1	14.67	2	20.9116	5.47803	3	129463
Ras-related protein Rap-1b-like protein OS=Homo sapiens PE=2 SV=1 -	RP1BL	A6NIZ1	29.89	4	20.9116	5.47803	3	208745		Retrotransposon-like protein 1 OS=Homo sapiens GN=RTL1 PE=3 SV=3 -	RTL1	A6NKG5	12	10	154.95	5.21143	3	256737
Retrotransposon-like protein 1 OS=Homo sapiens GN=RTL1 PE=3 SV=3 -	RTL1	A6NKG5	19.07	17	154.95	5.21143	3	289744		Alkyldihydroxyacetonephosphate synthase, peroxisomal OS=Homo sapiens GN=AGPS PE=1 SV=1 -	ADAS	O00116	12.46	5	72.8658	7.34229	3	315314
Cytosolic acyl coenzyme A thioester hydrolase OS=Homo sapiens GN=ACOT7 PE=1 SV=3 -	BACH	O00154	20.53	5	41.7693	8.54346	3	546433		Cytosolic acyl coenzyme A thioester hydrolase OS=Homo sapiens GN=ACOT7 PE=1 SV=3 -	BACH	O00154	11.32	3	41.7693	8.54346	3	561055
Unconventional myosin-Ic OS=Homo sapiens GN=MYO1C PE=1 SV=4 -	MYO1C	O00159	9.5	6	121.606	9.40771	3	202711		26S proteasome non-ATPase regulatory subunit 11 OS=Homo sapiens GN=PSMD11 PE=1 SV=3 -	PSD11	O00231	18.72	6	47.434	6.48096	3	726888
26S proteasome non-ATPase regulatory subunit 11 OS=Homo sapiens GN=PSMD11 PE=1 SV=3 -	PSD11	O00231	20.38	6	47.434	6.48096	3	785144		26S proteasome non-ATPase regulatory subunit 12 OS=Homo sapiens GN=PSMD12 PE=1 SV=3 -	PSD12	O00232	5.92	2	52.8706	7.6499	3	245767
26S proteasome non-ATPase regulatory subunit 12 OS=Homo sapiens GN=PSMD12 PE=1 SV=3 -	PSD12	O00232	8.55	3	52.8706	7.6499	3	388487		Eukaryotic translation initiation factor 3 subunit F OS=Homo sapiens GN=EIF3F PE=1 SV=1 -	EIF3F	O00303	10.08	2	37.5402	5.45264	3	238833
Chloride intracellular channel protein 1 OS=Homo sapiens GN=CLIC1 PE=1 SV=4 -	CLIC1	O00299	40.25	5	26.9057	5.17334	3	579662		Importin-5 OS=Homo sapiens GN=IPO5 PE=1 SV=4 -	IPO5	O00410	21.15	14	123.55	4.94482	3	254437
Eukaryotic translation initiation factor 3 subunit F OS=Homo sapiens GN=EIF3F PE=1 SV=1 -	EIF3F	O00303	15.13	3	37.5402	5.45264	3	316338		ATP-dependent RNA helicase DDX3X OS=Homo sapiens GN=DDX3X PE=1 SV=3 -	DDX3X	O00571	12.24	5	73.198	7.18115	3	385706
Importin-5 OS=Homo sapiens GN=IPO5 PE=1 SV=4 -	IPO5	O00410	21.33	14	123.55	4.94482	3	297095		Proteasome subunit alpha type-7 OS=Homo sapiens GN=PSMA7 PE=1 SV=1 -	PSA7	O14818	20.97	4	27.8696	8.45557	3	661552
ATP-dependent RNA helicase DDX3X OS=Homo sapiens GN=DDX3X PE=1 SV=3 -	DDX3X	O00571	15.56	6	73.198	7.18115	3	1.06402e+06		Microsomal glutathione S-transferase 3 OS=Homo sapiens GN=MGST3 PE=1 SV=1 -	MGST3	O14880	34.21	3	16.5056	9.37842	3	386543
Importin subunit alpha-3 OS=Homo sapiens GN=KPNA4 PE=1 SV=1 -	IMA3	O00629	11.9	4	57.8506	4.95752	3	385592		Phosphoribosylformylglycinamidine synthase OS=Homo sapiens GN=PFAS PE=1 SV=4 -	PUR4	O15067	17.26	13	144.643	5.75732	3	257202
Glyceraldehyde-3-phosphate dehydrogenase, testis-specific OS=Homo sapiens GN=GAPDHS PE=1 SV=2 -	G3PT	O14556	5.15	2	44.4728	8.19189	3	1.18807e+06		Actin-related protein 2/3 complex subunit 2 OS=Homo sapiens GN=ARPC2 PE=1 SV=1 -	ARPC2	O15144	10.33	2	34.3115	7.35693	3	619743
Tripeptidyl-peptidase 1 OS=Homo sapiens GN=TPP1 PE=1 SV=2 -	TPP1	O14773	7.99	2	61.2096	6.48096	3	177635		Surfeit locus protein 4 OS=Homo sapiens GN=SURF4 PE=1 SV=3 -	SURF4	O15260	10.78	2	30.3738	7.78174	3	146273
Proteasome subunit alpha type-7 OS=Homo sapiens GN=PSMA7 PE=1 SV=1 -	PSA7	O14818	20.97	4	27.8696	8.45557	3	680881		Protein phosphatase 1G OS=Homo sapiens GN=PPM1G PE=1 SV=1 -	PPM1G	O15355	11.17	3	59.2347	4.36084	3	213719
Microsomal glutathione S-transferase 3 OS=Homo sapiens GN=MGST3 PE=1 SV=1 -	MGST3	O14880	17.76	2	16.5056	9.37842	3	383124		Eukaryotic translation initiation factor 3 subunit D OS=Homo sapiens GN=EIF3D PE=1 SV=1 -	EIF3D	O15371	8.03	3	63.9324	6.04932	3	317446
Exportin-1 OS=Homo sapiens GN=XPO1 PE=1 SV=1 -	XPO1	O14980	28.85	20	123.306	6.06201	3	268641		Prolyl 4-hydroxylase subunit alpha-2 OS=Homo sapiens GN=P4HA2 PE=1 SV=1 -	P4HA2	O15460	16.64	5	60.8636	5.70654	3	679149
Phosphoribosylformylglycinamidine synthase OS=Homo sapiens GN=PFAS PE=1 SV=4 -	PUR4	O15067	16.97	14	144.643	5.75732	3	267546		Cytochrome b5 type B OS=Homo sapiens GN=CYB5B PE=1 SV=2 -	CYB5B	O43169	36.3	2	16.322	4.97021	3	339626
Actin-related protein 2/3 complex subunit 2 OS=Homo sapiens GN=ARPC2 PE=1 SV=1 -	ARPC2	O15144	27	4	34.3115	7.35693	3	547965		D-3-phosphoglycerate dehydrogenase OS=Homo sapiens GN=PHGDH PE=1 SV=4 -	SERA	O43175	24.77	9	56.6144	6.7124	3	534099
Protein RER1 OS=Homo sapiens GN=RER1 PE=1 SV=1 -	RER1	O15258	14.8	2	22.9429	9.53955	3	269188		26S proteasome non-ATPase regulatory subunit 3 OS=Homo sapiens GN=PSMD3 PE=1 SV=2 -	PSMD3	O43242	10.49	4	60.9395	8.44092	3	407262
Surfeit locus protein 4 OS=Homo sapiens GN=SURF4 PE=1 SV=3 -	SURF4	O15260	14.13	3	30.3738	7.78174	3	114163		Tumor protein D54 OS=Homo sapiens GN=TPD52L2 PE=1 SV=2 -	TPD54	O43399	28.64	4	22.2243	5.36377	3	323457
Syntaxin-7 OS=Homo sapiens GN=STX7 PE=1 SV=4 -	STX7	O15400	10.73	2	29.7973	5.5542	3	673279		Alpha-actinin-4 OS=Homo sapiens GN=ACTN4 PE=1 SV=2 -	ACTN4	O43707	51.04	23	104.788	5.43994	3	1.81066e+06
Pre-mRNA-splicing factor ATP-dependent RNA helicase DHX15 OS=Homo sapiens GN=DHX15 PE=1 SV=2 -	DHX15	O43143	20.75	10	90.8752	7.45947	3	377046		Cleavage and polyadenylation specificity factor subunit 5 OS=Homo sapiens GN=NUDT21 PE=1 SV=1 -	CPSF5	O43809	11.89	3	26.2107	8.82178	3	343921
Cytochrome b5 type B OS=Homo sapiens GN=CYB5B PE=1 SV=2 -	CYB5B	O43169	50.68	4	16.322	4.97021	3	208926		Heterogeneous nuclear ribonucleoprotein Q OS=Homo sapiens GN=SYNCRIP PE=1 SV=2 -	HNRPQ	O60506	16.53	7	69.5596	8.5874	3	423998
D-3-phosphoglycerate dehydrogenase OS=Homo sapiens GN=PHGDH PE=1 SV=4 -	SERA	O43175	40.53	12	56.6144	6.7124	3	584237		Procollagen-lysine,2-oxoglutarate 5-dioxygenase 3 OS=Homo sapiens GN=PLOD3 PE=1 SV=1 -	PLOD3	O60568	21.27	10	84.7315	6.04932	3	377741
26S proteasome non-ATPase regulatory subunit 3 OS=Homo sapiens GN=PSMD3 PE=1 SV=2 -	PSMD3	O43242	8.24	3	60.9395	8.44092	3	449215		Protein diaphanous homolog 1 OS=Homo sapiens GN=DIAPH1 PE=1 SV=2 -	DIAP1	O60610	14.62	12	141.258	5.41455	3	191103
Tumor protein D54 OS=Homo sapiens GN=TPD52L2 PE=1 SV=2 -	TPD54	O43399	42.72	5	22.2243	5.36377	3	345603		WD repeat-containing protein 1 OS=Homo sapiens GN=WDR1 PE=1 SV=4 -	WDR1	O75083	14.19	4	66.1519	6.65381	3	548271
Alpha-actinin-4 OS=Homo sapiens GN=ACTN4 PE=1 SV=2 -	ACTN4	O43707	61.69	29	104.788	5.43994	3	2.94996e+06		Tubulin-specific chaperone A OS=Homo sapiens GN=TBCA PE=1 SV=3 -	TBCA	O75347	25.93	3	12.8467	5.2876	3	193950
AP-1 complex subunit gamma-1 OS=Homo sapiens GN=AP1G1 PE=1 SV=5 -	AP1G1	O43747	6.93	4	91.2931	6.80029	3	90660.3		Filamin-B OS=Homo sapiens GN=FLNB PE=1 SV=2 -	FLNB	O75369	25.83	36	277.99	5.73193	3	375389
Procollagen-lysine,2-oxoglutarate 5-dioxygenase 3 OS=Homo sapiens GN=PLOD3 PE=1 SV=1 -	PLOD3	O60568	25.34	12	84.7315	6.04932	3	351024		Citrate synthase, mitochondrial OS=Homo sapiens GN=CS PE=1 SV=2 -	CISY	O75390	7.94	3	51.6795	8.32373	3	570554
Protein diaphanous homolog 1 OS=Homo sapiens GN=DIAPH1 PE=1 SV=2 -	DIAP1	O60610	13.29	11	141.258	5.41455	3	269696		NADH dehydrogenase ubiquinone] iron-sulfur protein 3, mitochondrial OS=Homo sapiens GN=NDUFS3 PE=1 SV=1 -	NDUS3	O75489	17.05	3	30.2227	7.50342	3	197440
Perilipin-3 OS=Homo sapiens GN=PLIN3 PE=1 SV=3 -	PLIN3	O60664	19.35	5	47.0459	5.43994	3	659118		Splicing factor 3B subunit 1 OS=Homo sapiens GN=SF3B1 PE=1 SV=3 -	SF3B1	O75533	9.51	8	145.738	7.09326	3	139341
Eukaryotic translation initiation factor 5B OS=Homo sapiens GN=EIF5B PE=1 SV=4 -	IF2P	O60841	6.23	5	138.742	5.49072	3	292005		U5 small nuclear ribonucleoprotein 200 kDa helicase OS=Homo sapiens GN=SNRNP200 PE=1 SV=2 -	U520	O75643	12.64	17	244.353	6.06201	3	168216
WD repeat-containing protein 1 OS=Homo sapiens GN=WDR1 PE=1 SV=4 -	WDR1	O75083	27.23	8	66.1519	6.65381	3	528116		Importin-7 OS=Homo sapiens GN=IPO7 PE=1 SV=1 -	IPO7	O95373	16.96	11	119.44	4.81787	3	314991
Tubulin-specific chaperone A OS=Homo sapiens GN=TBCA PE=1 SV=3 -	TBCA	O75347	16.67	2	12.8467	5.2876	3	145122		L-lactate dehydrogenase A chain OS=Homo sapiens GN=LDHA PE=1 SV=2 -	LDHA	P00338	43.37	12	36.6654	8.26514	3	1.78871e+06
Filamin-B OS=Homo sapiens GN=FLNB PE=1 SV=2 -	FLNB	O75369	23.6	32	277.99	5.73193	3	339891		NADH-cytochrome b5 reductase 3 OS=Homo sapiens GN=CYB5R3 PE=1 SV=3 -	NB5R3	P00387	37.21	6	34.2127	7.59131	3	597979
Citrate synthase, mitochondrial OS=Homo sapiens GN=CS PE=1 SV=2 -	CISY	O75390	16.74	5	51.6795	8.32373	3	871706		Cytochrome c oxidase subunit 2 OS=Homo sapiens GN=MT-CO2 PE=1 SV=1 -	COX2	P00403	15.86	2	25.5482	4.81787	3	323565
NADH dehydrogenase ubiquinone] iron-sulfur protein 3, mitochondrial OS=Homo sapiens GN=NDUFS3 PE=1 SV=1 -	NDUS3	O75489	30.3	6	30.2227	7.50342	3	280727		Superoxide dismutase Cu-Zn] OS=Homo sapiens GN=SOD1 PE=1 SV=2 -	SODC	P00441	24.68	2	15.9259	6.12549	3	1.40668e+06
Splicing factor 3B subunit 1 OS=Homo sapiens GN=SF3B1 PE=1 SV=3 -	SF3B1	O75533	14.49	11	145.738	7.09326	3	274036		Purine nucleoside phosphorylase OS=Homo sapiens GN=PNP PE=1 SV=2 -	PNPH	P00491	22.84	5	32.0972	6.94678	3	393243
U5 small nuclear ribonucleoprotein 200 kDa helicase OS=Homo sapiens GN=SNRNP200 PE=1 SV=2 -	U520	O75643	16.62	25	244.353	6.06201	3	219054		Aspartate aminotransferase, mitochondrial OS=Homo sapiens GN=GOT2 PE=1 SV=3 -	AATM	P00505	16.98	5	47.4873	9.01221	3	676550
6-phosphogluconolactonase OS=Homo sapiens GN=PGLS PE=1 SV=2 -	6PGL	O95336	30.62	4	27.5296	6.04932	3	266482		Phosphoglycerate kinase 1 OS=Homo sapiens GN=PGK1 PE=1 SV=3 -	PGK1	P00558	59.95	15	44.5861	8.104	3	3.23209e+06
Acyl-protein thioesterase 2 OS=Homo sapiens GN=LYPLA2 PE=1 SV=1 -	LYPA2	O95372	19.05	2	24.7207	7.2251	3	479551		Prelamin-A/C OS=Homo sapiens GN=LMNA PE=1 SV=1 -	LMNA	P02545	10.39	4	74.0947	7.02002	3	435731
Importin-7 OS=Homo sapiens GN=IPO7 PE=1 SV=1 -	IPO7	O95373	16.96	11	119.44	4.81787	3	340320		Fibronectin OS=Homo sapiens GN=FN1 PE=1 SV=4 -	FINC	P02751	7.08	9	262.46	5.70654	3	161708
Protein transport protein Sec24A OS=Homo sapiens GN=SEC24A PE=1 SV=2 -	SC24A	O95486	3.57	3	119.674	7.66455	3	91301.5		Serotransferrin OS=Homo sapiens GN=TF PE=1 SV=3 -	TRFE	P02787	2.15	2	77.0136	7.12256	3	1.57883e+06
Persulfide dioxygenase ETHE1, mitochondrial OS=Homo sapiens GN=ETHE1 PE=1 SV=2 -	ETHE1	O95571	35.83	5	27.8551	6.82959	3	219034		Catalase OS=Homo sapiens GN=CAT PE=1 SV=3 -	CATA	P04040	11.39	4	59.7188	7.38623	3	577551
L-lactate dehydrogenase A chain OS=Homo sapiens GN=LDHA PE=1 SV=2 -	LDHA	P00338	47.59	13	36.6654	8.26514	3	2.19343e+06		Fructose-bisphosphate aldolase A OS=Homo sapiens GN=ALDOA PE=1 SV=2 -	ALDOA	P04075	41.76	7	39.3953	8.08936	3	1.15168e+06
Cytochrome c oxidase subunit 2 OS=Homo sapiens GN=MT-CO2 PE=1 SV=1 -	COX2	P00403	20.26	3	25.5482	4.81787	3	719928		Annexin A1 OS=Homo sapiens GN=ANXA1 PE=1 SV=2 -	ANXA1	P04083	47.69	13	38.69	7.02002	3	1.9004e+06
Superoxide dismutase Cu-Zn] OS=Homo sapiens GN=SOD1 PE=1 SV=2 -	SODC	P00441	24.68	2	15.9259	6.12549	3	875962		Tubulin beta-4A chain OS=Homo sapiens GN=TUBB4A PE=1 SV=2 - TBB4A_HUMAN]|Tubulin beta-4B chain OS=Homo sapiens GN=TUBB4B PE=1 SV=1 -	TBB4B	P04350	68.24	3	49.5539	4.88135	3	916933
Hypoxanthine-guanine phosphoribosyltransferase OS=Homo sapiens GN=HPRT1 PE=1 SV=2 -	HPRT	P00492	30.28	4	24.5636	6.68311	3	192997		Glyceraldehyde-3-phosphate dehydrogenase OS=Homo sapiens GN=GAPDH PE=1 SV=3 -	G3P	P04406	55.22	12	36.0304	8.45557	3	1.43988e+07
Aspartate aminotransferase, mitochondrial OS=Homo sapiens GN=GOT2 PE=1 SV=3 -	AATM	P00505	16.98	5	47.4873	9.01221	3	984004		Calpain small subunit 1 OS=Homo sapiens GN=CAPNS1 PE=1 SV=1 -	CPNS1	P04632	21.64	3	28.2977	5.19873	3	88286.3
Phosphoglycerate kinase 1 OS=Homo sapiens GN=PGK1 PE=1 SV=3 -	PGK1	P00558	59.95	15	44.5861	8.104	3	3.3355e+06		Heat shock protein beta-1 OS=Homo sapiens GN=HSPB1 PE=1 SV=2 -	HSPB1	P04792	36.1	4	22.7685	6.40479	3	545035
Adenylate kinase isoenzyme 1 OS=Homo sapiens GN=AK1 PE=1 SV=3 -	KAD1	P00568	25.77	3	21.6213	8.63135	3	254207		Dolichyl-diphosphooligosaccharide--protein glycosyltransferase subunit 1 OS=Homo sapiens GN=RPN1 PE=1 SV=1 -	RPN1	P04843	25.37	10	68.5268	6.37939	3	508792
Low-density lipoprotein receptor OS=Homo sapiens GN=LDLR PE=1 SV=1 -	LDLR	P01130	5	3	95.3136	5.04639	3	310826		Dolichyl-diphosphooligosaccharide--protein glycosyltransferase subunit 2 OS=Homo sapiens GN=RPN2 PE=1 SV=3 -	RPN2	P04844	33.44	13	69.241	5.69385	3	547945
HLA class I histocompatibility antigen, A-2 alpha chain OS=Homo sapiens GN=HLA-A PE=1 SV=1 -	1A02	P01892	14.79	2	40.8962	6.99072	3	234806		Guanine nucleotide-binding protein G(i) subunit alpha-2 OS=Homo sapiens GN=GNAI2 PE=1 SV=3 -	GNAI2	P04899	7.61	2	40.4251	5.5415	3	531416
Fibrinogen beta chain OS=Homo sapiens GN=FGB PE=1 SV=2 -	FIBB	P02675	8.55	3	55.8923	8.26514	3	174688		Sodium/potassium-transporting ATPase subunit alpha-1 OS=Homo sapiens GN=ATP1A1 PE=1 SV=1 -	AT1A1	P05023	21.51	13	112.824	5.49072	3	523741
Fibronectin OS=Homo sapiens GN=FN1 PE=1 SV=4 -	FINC	P02751	8.76	11	262.46	5.70654	3	210950		ADP/ATP translocase 2 OS=Homo sapiens GN=SLC25A5 PE=1 SV=7 -	ADT2	P05141	21.48	2	32.8312	9.68604	3	853864
Transferrin receptor protein 1 OS=Homo sapiens GN=TFRC PE=1 SV=2 -	TFR1	P02786	10.53	6	84.8179	6.60986	3	214880		Eukaryotic translation initiation factor 2 subunit 1 OS=Homo sapiens GN=EIF2S1 PE=1 SV=3 -	IF2A	P05198	19.37	3	36.0894	5.08447	3	359452
Fructose-bisphosphate aldolase A OS=Homo sapiens GN=ALDOA PE=1 SV=2 -	ALDOA	P04075	53.85	9	39.3953	8.08936	3	1.48516e+06		60S acidic ribosomal protein P0 OS=Homo sapiens GN=RPLP0 PE=1 SV=1 -	RLA0	P05388	37.54	7	34.2518	5.97314	3	1.20228e+06
Annexin A1 OS=Homo sapiens GN=ANXA1 PE=1 SV=2 -	ANXA1	P04083	47.4	13	38.69	7.02002	3	1.27686e+06		Lupus La protein OS=Homo sapiens GN=SSB PE=1 SV=2 -	LA	P05455	22.55	7	46.8082	7.12256	3	346150
Superoxide dismutase Mn], mitochondrial OS=Homo sapiens GN=SOD2 PE=1 SV=2 -	SODM	P04179	22.52	4	24.7066	8.25049	3	161639		Gelsolin OS=Homo sapiens GN=GSN PE=1 SV=1 -	GELS	P06396	17.65	7	85.6442	6.27783	3	367763
Tubulin beta-4A chain OS=Homo sapiens GN=TUBB4A PE=1 SV=2 - TBB4A_HUMAN]|Tubulin beta-4B chain OS=Homo sapiens GN=TUBB4B PE=1 SV=1 -	TBB4B	P04350	70.5	3	49.5539	4.88135	3	633060		Cyclin-dependent kinase 1 OS=Homo sapiens GN=CDK1 PE=1 SV=3 -	CDK1	P06493	17.17	3	34.0739	8.39697	3	328176
Glyceraldehyde-3-phosphate dehydrogenase OS=Homo sapiens GN=GAPDH PE=1 SV=3 -	G3P	P04406	51.64	11	36.0304	8.45557	3	1.27878e+07		ATP synthase subunit beta, mitochondrial OS=Homo sapiens GN=ATP5B PE=1 SV=3 -	ATPB	P06576	54.63	17	56.5246	5.40186	3	961881
Calpain small subunit 1 OS=Homo sapiens GN=CAPNS1 PE=1 SV=1 -	CPNS1	P04632	21.64	3	28.2977	5.19873	3	81307.9		Alpha-enolase OS=Homo sapiens GN=ENO1 PE=1 SV=2 -	ENOA	P06733	59.68	13	47.1393	7.38623	3	5.83433e+06
Heat shock protein beta-1 OS=Homo sapiens GN=HSPB1 PE=1 SV=2 -	HSPB1	P04792	28.29	4	22.7685	6.40479	3	357141		Glucose-6-phosphate isomerase OS=Homo sapiens GN=GPI PE=1 SV=4 -	G6PI	P06744	23.66	7	63.1072	8.32373	3	240312
Guanine nucleotide-binding protein G(i) subunit alpha-2 OS=Homo sapiens GN=GNAI2 PE=1 SV=3 -	GNAI2	P04899	17.75	3	40.4251	5.5415	3	698394		Nucleophosmin OS=Homo sapiens GN=NPM1 PE=1 SV=2 -	NPM	P06748	44.56	7	32.5548	4.77979	3	682115
Sodium/potassium-transporting ATPase subunit alpha-1 OS=Homo sapiens GN=ATP1A1 PE=1 SV=1 -	AT1A1	P05023	21.6	14	112.824	5.49072	3	599990		L-lactate dehydrogenase B chain OS=Homo sapiens GN=LDHB PE=1 SV=2 -	LDHB	P07195	36.23	9	36.6151	6.04932	3	1.16192e+06
ADP/ATP translocase 2 OS=Homo sapiens GN=SLC25A5 PE=1 SV=7 -	ADT2	P05141	24.83	2	32.8312	9.68604	3	821693		Glutathione peroxidase 1 OS=Homo sapiens GN=GPX1 PE=1 SV=4 -	GPX1	P07203	19.7	2	22.0751	6.55127	3	195267
Ubiquitin-like protein ISG15 OS=Homo sapiens GN=ISG15 PE=1 SV=5 -	ISG15	P05161	18.18	2	17.8763	7.44482	3	261535		Protein disulfide-isomerase OS=Homo sapiens GN=P4HB PE=1 SV=3 -	PDIA1	P07237	35.63	12	57.0807	4.86865	3	835920
Eukaryotic translation initiation factor 2 subunit 1 OS=Homo sapiens GN=EIF2S1 PE=1 SV=3 -	IF2A	P05198	24.13	4	36.0894	5.08447	3	278745		Annexin A2 OS=Homo sapiens GN=ANXA2 PE=1 SV=2 -	ANXA2	P07355	40.71	11	38.5798	7.75244	3	1.68926e+06
60S acidic ribosomal protein P1 OS=Homo sapiens GN=RPLP1 PE=1 SV=1 -	RLA1	P05386	51.75	2	11.5067	4.32275	3	664414		Calpain-1 catalytic subunit OS=Homo sapiens GN=CAPN1 PE=1 SV=1 -	CAN1	P07384	20.17	11	81.8382	5.66846	3	552179
60S acidic ribosomal protein P0 OS=Homo sapiens GN=RPLP0 PE=1 SV=1 -	RLA0	P05388	45.74	8	34.2518	5.97314	3	1.64743e+06		Tubulin beta chain OS=Homo sapiens GN=TUBB PE=1 SV=2 -	TBB5	P07437	71.17	4	49.639	4.89404	3	1.82291e+06
Lupus La protein OS=Homo sapiens GN=SSB PE=1 SV=2 -	LA	P05455	21.32	7	46.8082	7.12256	3	514721		Profilin-1 OS=Homo sapiens GN=PFN1 PE=1 SV=2 -	PROF1	P07737	31.43	3	15.0446	8.26514	3	1.50946e+06
Gelsolin OS=Homo sapiens GN=GSN PE=1 SV=1 -	GELS	P06396	19.05	8	85.6442	6.27783	3	420397		Bifunctional glutamate/proline--tRNA ligase OS=Homo sapiens GN=EPRS PE=1 SV=5 -	SYEP	P07814	20.11	17	170.483	7.32764	3	252366
Cyclin-dependent kinase 1 OS=Homo sapiens GN=CDK1 PE=1 SV=3 -	CDK1	P06493	17.17	3	34.0739	8.39697	3	367420		Cathepsin B OS=Homo sapiens GN=CTSB PE=1 SV=3 -	CATB	P07858	10.32	2	37.7968	6.30322	3	138358
ATP synthase subunit beta, mitochondrial OS=Homo sapiens GN=ATP5B PE=1 SV=3 -	ATPB	P06576	58.03	19	56.5246	5.40186	3	914041		Heat shock protein HSP 90-alpha OS=Homo sapiens GN=HSP90AA1 PE=1 SV=5 -	HS90A	P07900	33.74	16	84.6067	5.021	3	1.1881e+06
Alpha-enolase OS=Homo sapiens GN=ENO1 PE=1 SV=2 -	ENOA	P06733	66.82	15	47.1393	7.38623	3	7.19955e+06		Heterogeneous nuclear ribonucleoproteins C1/C2 OS=Homo sapiens GN=HNRNPC PE=1 SV=4 -	HNRPC	P07910	16.67	4	33.6495	5.08447	3	447374
Glycogen phosphorylase, liver form OS=Homo sapiens GN=PYGL PE=1 SV=4 -	PYGL	P06737	13.46	5	97.087	7.1665	3	233380		Laminin subunit beta-1 OS=Homo sapiens GN=LAMB1 PE=1 SV=2 -	LAMB1	P07942	10.47	11	197.909	4.94482	3	204281
Glucose-6-phosphate isomerase OS=Homo sapiens GN=GPI PE=1 SV=4 -	G6PI	P06744	32.44	10	63.1072	8.32373	3	433477		Fumarate hydratase, mitochondrial OS=Homo sapiens GN=FH PE=1 SV=3 -	FUMH	P07954	25.88	6	54.6022	8.76318	3	752890
Nucleophosmin OS=Homo sapiens GN=NPM1 PE=1 SV=2 -	NPM	P06748	44.56	7	32.5548	4.77979	3	673475		Annexin A6 OS=Homo sapiens GN=ANXA6 PE=1 SV=3 -	ANXA6	P08133	25.41	12	75.8256	5.60498	3	468055
L-lactate dehydrogenase B chain OS=Homo sapiens GN=LDHB PE=1 SV=2 -	LDHB	P07195	36.23	8	36.6151	6.04932	3	1.73784e+06		ATP-dependent 6-phosphofructokinase, muscle type OS=Homo sapiens GN=PFKM PE=1 SV=2 -	PFKAM	P08237	9.1	4	85.1284	7.98682	3	320460
Phosphoglycerate kinase 2 OS=Homo sapiens GN=PGK2 PE=1 SV=3 -	PGK2	P07205	17.27	2	44.7673	8.54346	3	261446		Heat shock protein HSP 90-beta OS=Homo sapiens GN=HSP90AB1 PE=1 SV=4 -	HS90B	P08238	45.3	17	83.2121	5.03369	3	1.35851e+06
Protein disulfide-isomerase OS=Homo sapiens GN=P4HB PE=1 SV=3 -	PDIA1	P07237	35.43	14	57.0807	4.86865	3	952114		Porphobilinogen deaminase OS=Homo sapiens GN=HMBS PE=1 SV=2 -	HEM3	P08397	11.36	2	39.3056	7.18115	3	131849
Cathepsin D OS=Homo sapiens GN=CTSD PE=1 SV=1 -	CATD	P07339	7.52	2	44.5236	6.53662	3	174631		Vimentin OS=Homo sapiens GN=VIM PE=1 SV=4 -	VIME	P08670	56.44	24	53.6191	5.12256	3	1.22453e+07
Annexin A2 OS=Homo sapiens GN=ANXA2 PE=1 SV=2 -	ANXA2	P07355	43.95	12	38.5798	7.75244	3	2.29146e+06		40S ribosomal protein S17 OS=Homo sapiens GN=RPS17 PE=1 SV=2 -	RS17	P08708	36.3	3	15.5404	9.84717	3	185212
Calpain-1 catalytic subunit OS=Homo sapiens GN=CAPN1 PE=1 SV=1 -	CAN1	P07384	21.85	11	81.8382	5.66846	3	457227		Annexin A5 OS=Homo sapiens GN=ANXA5 PE=1 SV=2 -	ANXA5	P08758	46.88	14	35.9144	5.04639	3	1.1892e+06
Tubulin beta chain OS=Homo sapiens GN=TUBB PE=1 SV=2 -	TBB5	P07437	73.42	4	49.639	4.89404	3	1.80146e+06		40S ribosomal protein SA OS=Homo sapiens GN=RPSA PE=1 SV=4 -	RSSA	P08865	31.19	5	32.8334	4.86865	3	881262
Profilin-1 OS=Homo sapiens GN=PFN1 PE=1 SV=2 -	PROF1	P07737	32.86	4	15.0446	8.26514	3	2.1418e+06		Gamma-enolase OS=Homo sapiens GN=ENO2 PE=1 SV=3 -	ENOG	P09104	44.47	7	47.239	5.03369	3	582465
Adenine phosphoribosyltransferase OS=Homo sapiens GN=APRT PE=1 SV=2 -	APT	P07741	25.56	3	19.5954	6.02393	3	175109		Glutathione S-transferase P OS=Homo sapiens GN=GSTP1 PE=1 SV=2 -	GSTP1	P09211	50.48	6	23.341	5.64307	3	1.62436e+06
Bifunctional glutamate/proline--tRNA ligase OS=Homo sapiens GN=EPRS PE=1 SV=5 -	SYEP	P07814	25.33	24	170.483	7.32764	3	330862		Galectin-1 OS=Homo sapiens GN=LGALS1 PE=1 SV=2 -	LEG1	P09382	57.04	5	14.7062	5.50342	3	319252
Cathepsin B OS=Homo sapiens GN=CTSB PE=1 SV=3 -	CATB	P07858	10.62	2	37.7968	6.30322	3	107444		Annexin A4 OS=Homo sapiens GN=ANXA4 PE=1 SV=4 -	ANXA4	P09525	21.94	4	35.8601	6.12549	3	258146
Heat shock protein HSP 90-alpha OS=Homo sapiens GN=HSP90AA1 PE=1 SV=5 -	HS90A	P07900	37.57	18	84.6067	5.021	3	1.97043e+06		Dihydrolipoyl dehydrogenase, mitochondrial OS=Homo sapiens GN=DLD PE=1 SV=2 -	DLDH	P09622	9.82	3	54.143	7.85498	3	600287
Heterogeneous nuclear ribonucleoproteins C1/C2 OS=Homo sapiens GN=HNRNPC PE=1 SV=4 -	HNRPC	P07910	19.61	5	33.6495	5.08447	3	472894		Poly [ADP-ribose] polymerase 1 OS=Homo sapiens GN=PARP1 PE=1 SV=4 -	PARP1	P09874	14.3	9	113.012	8.88037	3	230268
Laminin subunit beta-1 OS=Homo sapiens GN=LAMB1 PE=1 SV=2 -	LAMB1	P07942	9.46	11	197.909	4.94482	3	250955		Leukotriene A-4 hydrolase OS=Homo sapiens GN=LTA4H PE=1 SV=2 -	LKHA4	P09960	10.97	4	69.2412	6.17627	3	375952
Fumarate hydratase, mitochondrial OS=Homo sapiens GN=FH PE=1 SV=3 -	FUMH	P07954	25.88	7	54.6022	8.76318	3	553303		Fructose-bisphosphate aldolase C OS=Homo sapiens GN=ALDOC PE=1 SV=2 -	ALDOC	P09972	23.35	4	39.4312	6.87354	3	1.10945e+06
Annexin A6 OS=Homo sapiens GN=ANXA6 PE=1 SV=3 -	ANXA6	P08133	22.14	11	75.8256	5.60498	3	372128		Heat shock 70 kDa protein 1B OS=Homo sapiens GN=HSPA1B PE=1 SV=1 - [HS71B_HUMAN]|Heat shock 70 kDa protein 6 OS=Homo sapiens GN=HSPA6 PE=1 SV=2 -	HSP76	P0DMV9	18.72	8	70.009	5.65576	3	608838
ATP-dependent 6-phosphofructokinase, muscle type OS=Homo sapiens GN=PFKM PE=1 SV=2 -	PFKAM	P08237	8.46	4	85.1284	7.98682	3	337516		S-formylglutathione hydrolase OS=Homo sapiens GN=ESD PE=1 SV=2 -	ESTD	P10768	42.2	6	31.4425	7.02002	3	179373
Heat shock protein HSP 90-beta OS=Homo sapiens GN=HSP90AB1 PE=1 SV=4 -	HS90B	P08238	48.07	20	83.2121	5.03369	3	7.53315e+06		60 kDa heat shock protein, mitochondrial OS=Homo sapiens GN=HSPD1 PE=1 SV=2 -	CH60	P10809	46.6	19	61.0164	5.87158	3	819689
Porphobilinogen deaminase OS=Homo sapiens GN=HMBS PE=1 SV=2 -	HEM3	P08397	16.62	4	39.3056	7.18115	3	102223		78 kDa glucose-regulated protein OS=Homo sapiens GN=HSPA5 PE=1 SV=2 -	GRP78	P11021	33.18	15	72.2884	5.16064	3	1.54598e+06
Pyruvate dehydrogenase E1 component subunit alpha, somatic form, mitochondrial OS=Homo sapiens GN=PDHA1 PE=1 SV=3 -	ODPA	P08559	8.97	2	43.2676	8.06006	3	651307		Laminin subunit gamma-1 OS=Homo sapiens GN=LAMC1 PE=1 SV=3 -	LAMC1	P11047	13.55	17	177.489	5.12256	3	583136
Cytochrome c1, heme protein, mitochondrial OS=Homo sapiens GN=CYC1 PE=1 SV=3 -	CY1	P08574	16	3	35.399	8.99756	3	562309		Heat shock cognate 71 kDa protein OS=Homo sapiens GN=HSPA8 PE=1 SV=1 -	HSP7C	P11142	39.16	16	70.8542	5.51611	3	2.56228e+06
U2 small nuclear ribonucleoprotein B'' OS=Homo sapiens GN=SNRPB2 PE=1 SV=1 -	RU2B	P08579	16.44	2	25.4701	9.71533	3	80813		Glycogen phosphorylase, brain form OS=Homo sapiens GN=PYGB PE=1 SV=5 -	PYGB	P11216	35.82	17	96.6345	6.85889	3	727390
Melanotransferrin OS=Homo sapiens GN=MFI2 PE=1 SV=2 -	TRFM	P08582	12.2	5	80.1633	5.93506	3	202573		C-1-tetrahydrofolate synthase, cytoplasmic OS=Homo sapiens GN=MTHFD1 PE=1 SV=3 -	C1TC	P11586	8.56	6	101.495	7.29834	3	377693
Vimentin OS=Homo sapiens GN=VIM PE=1 SV=4 -	VIME	P08670	44.42	18	53.6191	5.12256	3	2.9056e+06		Polyadenylate-binding protein 1 OS=Homo sapiens GN=PABPC1 PE=1 SV=2 -	PABP1	P11940	18.08	5	70.6259	9.49561	3	484379
40S ribosomal protein S17 OS=Homo sapiens GN=RPS17 PE=1 SV=2 -	RS17	P08708	36.3	3	15.5404	9.84717	3	209526		Histidine--tRNA ligase, cytoplasmic OS=Homo sapiens GN=HARS PE=1 SV=2 -	SYHC	P12081	13.16	4	57.3742	5.88428	3	263860
Annexin A5 OS=Homo sapiens GN=ANXA5 PE=1 SV=2 -	ANXA5	P08758	46.25	13	35.9144	5.04639	3	1.25454e+06		Inosine-5'-monophosphate dehydrogenase 2 OS=Homo sapiens GN=IMPDH2 PE=1 SV=2 -	IMDH2	P12268	26.65	11	55.7696	6.90283	3	760221
40S ribosomal protein SA OS=Homo sapiens GN=RPSA PE=1 SV=4 -	RSSA	P08865	31.53	5	32.8334	4.86865	3	1.0875e+06		Creatine kinase B-type OS=Homo sapiens GN=CKB PE=1 SV=1 -	KCRB	P12277	7.87	2	42.6173	5.59229	3	227701
Gamma-enolase OS=Homo sapiens GN=ENO2 PE=1 SV=3 -	ENOG	P09104	41.47	6	47.239	5.03369	3	367745		Alpha-actinin-1 OS=Homo sapiens GN=ACTN1 PE=1 SV=2 -	ACTN1	P12814	37.11	14	102.993	5.41455	3	406734
Glutathione S-transferase P OS=Homo sapiens GN=GSTP1 PE=1 SV=2 -	GSTP1	P09211	41.9	6	23.341	5.64307	3	1.23594e+06		X-ray repair cross-complementing protein 6 OS=Homo sapiens GN=XRCC6 PE=1 SV=2 -	XRCC6	P12956	24.47	10	69.7991	6.63916	3	542714
High mobility group protein B1 OS=Homo sapiens GN=HMGB1 PE=1 SV=3 -	HMGB1	P09429	28.37	4	24.8782	5.74463	3	1.13617e+06		X-ray repair cross-complementing protein 5 OS=Homo sapiens GN=XRCC5 PE=1 SV=3 -	XRCC5	P13010	26.64	12	82.6523	5.80811	3	242523
Annexin A4 OS=Homo sapiens GN=ANXA4 PE=1 SV=4 -	ANXA4	P09525	15.05	3	35.8601	6.12549	3	384064		Ribonuclease inhibitor OS=Homo sapiens GN=RNH1 PE=1 SV=2 -	RINI	P13489	20.39	5	49.9411	4.81787	3	449565
Dihydrolipoyl dehydrogenase, mitochondrial OS=Homo sapiens GN=DLD PE=1 SV=2 -	DLDH	P09622	9.82	3	54.143	7.85498	3	306460		Elongation factor 2 OS=Homo sapiens GN=EEF2 PE=1 SV=4 -	EF2	P13639	44.29	24	95.277	6.82959	3	1.5856e+06
Poly [ADP-ribose] polymerase 1 OS=Homo sapiens GN=PARP1 PE=1 SV=4 -	PARP1	P09874	25.05	16	113.012	8.88037	3	520001		Protein disulfide-isomerase A4 OS=Homo sapiens GN=PDIA4 PE=1 SV=2 -	PDIA4	P13667	27.75	11	72.887	5.07178	3	641990
Fructose-bisphosphate aldolase C OS=Homo sapiens GN=ALDOC PE=1 SV=2 -	ALDOC	P09972	23.35	4	39.4312	6.87354	3	783374		Prolyl 4-hydroxylase subunit alpha-1 OS=Homo sapiens GN=P4HA1 PE=1 SV=2 -	P4HA1	P13674	16.48	6	61.011	6.01123	3	403207
Polyubiquitin-C OS=Homo sapiens GN=UBC PE=1 SV=3 -	UBC	P0CG48	32.85	2	76.9915	7.66455	3	1.22691e+06		Translationally-controlled tumor protein OS=Homo sapiens GN=TPT1 PE=1 SV=1 -	TCTP	P13693	16.86	3	19.5826	4.93213	3	518299
S-formylglutathione hydrolase OS=Homo sapiens GN=ESD PE=1 SV=2 -	ESTD	P10768	41.84	6	31.4425	7.02002	3	272932		Plastin-2 OS=Homo sapiens GN=LCP1 PE=1 SV=6 -	PLSL	P13796	33.65	9	70.2439	5.42725	3	327687
60 kDa heat shock protein, mitochondrial OS=Homo sapiens GN=HSPD1 PE=1 SV=2 -	CH60	P10809	42.76	19	61.0164	5.87158	3	981280		Electron transfer flavoprotein subunit alpha, mitochondrial OS=Homo sapiens GN=ETFA PE=1 SV=1 -	ETFA	P13804	41.74	9	35.0576	8.38232	3	321006
Laminin subunit gamma-1 OS=Homo sapiens GN=LAMC1 PE=1 SV=3 -	LAMC1	P11047	12.12	14	177.489	5.12256	3	260236		Beta-enolase OS=Homo sapiens GN=ENO3 PE=1 SV=5 -	ENOB	P13929	23.04	1	46.9573	7.7085	3	483400
Heat shock cognate 71 kDa protein OS=Homo sapiens GN=HSPA8 PE=1 SV=1 -	HSP7C	P11142	45.2	19	70.8542	5.51611	3	1.31487e+06		Alcohol dehydrogenase [NADP(+)] OS=Homo sapiens GN=AKR1A1 PE=1 SV=3 -	AK1A1	P14550	19.38	4	36.5499	6.78564	3	395553
Glycogen phosphorylase, brain form OS=Homo sapiens GN=PYGB PE=1 SV=5 -	PYGB	P11216	47.09	25	96.6345	6.85889	3	1.3019e+06		Pyruvate kinase PKM OS=Homo sapiens GN=PKM PE=1 SV=4 -	KPYM	P14618	55.74	22	57.9	7.84033	3	5.91833e+06
DNA topoisomerase 1 OS=Homo sapiens GN=TOP1 PE=1 SV=2 -	TOP1	P11387	8.5	4	90.6689	9.30518	3	502257		Endoplasmin OS=Homo sapiens GN=HSP90B1 PE=1 SV=1 -	ENPL	P14625	37.61	21	92.4113	4.84326	3	1.85967e+06
C-1-tetrahydrofolate synthase, cytoplasmic OS=Homo sapiens GN=MTHFD1 PE=1 SV=3 -	C1TC	P11586	14.12	9	101.495	7.29834	3	345550		Heterogeneous nuclear ribonucleoprotein L OS=Homo sapiens GN=HNRNPL PE=1 SV=2 -	HNRPL	P14866	12.73	4	64.0924	8.22119	3	298063
Alcohol dehydrogenase class-3 OS=Homo sapiens GN=ADH5 PE=1 SV=4 -	ADHX	P11766	16.58	4	39.6984	7.48877	3	610799		Aldose reductase OS=Homo sapiens GN=AKR1B1 PE=1 SV=3 -	ALDR	P15121	16.14	2	35.8305	6.97607	3	216835
Polyadenylate-binding protein 1 OS=Homo sapiens GN=PABPC1 PE=1 SV=2 -	PABP1	P11940	23.58	6	70.6259	9.49561	3	532511		Ezrin OS=Homo sapiens GN=EZR PE=1 SV=4 -	EZRI	P15311	15.36	3	69.3697	6.26514	3	293333
Proliferating cell nuclear antigen OS=Homo sapiens GN=PCNA PE=1 SV=1 -	PCNA	P12004	13.03	2	28.7503	4.69092	3	573229		40S ribosomal protein S2 OS=Homo sapiens GN=RPS2 PE=1 SV=2 -	RS2	P15880	23.89	5	31.3046	10.2427	3	458479
Histidine--tRNA ligase, cytoplasmic OS=Homo sapiens GN=HARS PE=1 SV=2 -	SYHC	P12081	16.11	6	57.3742	5.88428	3	362951		Carbonyl reductase [NADPH] 1 OS=Homo sapiens GN=CBR1 PE=1 SV=3 -	CBR1	P16152	42.6	7	30.3559	8.32373	3	494090
ADP/ATP translocase 3 OS=Homo sapiens GN=SLC25A6 PE=1 SV=4 -	ADT3	P12236	33.89	3	32.8452	9.74463	3	699423		Sarcoplasmic/endoplasmic reticulum calcium ATPase 2 OS=Homo sapiens GN=ATP2A2 PE=1 SV=1 -	AT2A2	P16615	14.68	9	114.683	5.33838	3	406080
Inosine-5'-monophosphate dehydrogenase 2 OS=Homo sapiens GN=IMPDH2 PE=1 SV=2 -	IMDH2	P12268	24.32	10	55.7696	6.90283	3	621272		Calpain-2 catalytic subunit OS=Homo sapiens GN=CAPN2 PE=1 SV=6 -	CAN2	P17655	12.86	4	79.9448	4.98291	3	673241
Creatine kinase B-type OS=Homo sapiens GN=CKB PE=1 SV=1 -	KCRB	P12277	7.61	2	42.6173	5.59229	3	292658		Probable ATP-dependent RNA helicase DDX5 OS=Homo sapiens GN=DDX5 PE=1 SV=1 -	DDX5	P17844	10.91	4	69.1047	8.92432	3	477481
Alpha-actinin-1 OS=Homo sapiens GN=ACTN1 PE=1 SV=2 -	ACTN1	P12814	44.62	14	102.993	5.41455	3	584249		26S protease regulatory subunit 6A OS=Homo sapiens GN=PSMC3 PE=1 SV=3 -	PRS6A	P17980	21.18	6	49.1725	5.23682	3	332162
X-ray repair cross-complementing protein 5 OS=Homo sapiens GN=XRCC5 PE=1 SV=3 -	XRCC5	P13010	37.98	16	82.6523	5.80811	3	453211		T-complex protein 1 subunit alpha OS=Homo sapiens GN=TCP1 PE=1 SV=1 -	TCPA	P17987	25	8	60.3056	6.11279	3	847064
Cytochrome c oxidase subunit 4 isoform 1, mitochondrial OS=Homo sapiens GN=COX4I1 PE=1 SV=1 -	COX41	P13073	33.73	5	19.564	9.51025	3	435720		ADP-ribosylation factor 4 OS=Homo sapiens GN=ARF4 PE=1 SV=3 -	ARF4	P18085	36.11	2	20.4977	7.13721	3	268650
Ribonuclease inhibitor OS=Homo sapiens GN=RNH1 PE=1 SV=2 -	RINI	P13489	44.25	11	49.9411	4.81787	3	630499		60S ribosomal protein L7 OS=Homo sapiens GN=RPL7 PE=1 SV=1 -	RL7	P18124	21.37	4	29.2072	10.6528	3	668610
Elongation factor 2 OS=Homo sapiens GN=EEF2 PE=1 SV=4 -	EF2	P13639	45.69	29	95.277	6.82959	3	1.7155e+06		Vinculin OS=Homo sapiens GN=VCL PE=1 SV=4 -	VINC	P18206	23.72	15	123.722	5.65576	3	361487
Protein disulfide-isomerase A4 OS=Homo sapiens GN=PDIA4 PE=1 SV=2 -	PDIA4	P13667	25.43	11	72.887	5.07178	3	451569		60S ribosomal protein L17 OS=Homo sapiens GN=RPL17 PE=1 SV=3 -	RL17	P18621	14.67	3	21.3833	10.1694	3	354045
Translationally-controlled tumor protein OS=Homo sapiens GN=TPT1 PE=1 SV=1 -	TCTP	P13693	15.7	2	19.5826	4.93213	3	546854		Phosphoglycerate mutase 1 OS=Homo sapiens GN=PGAM1 PE=1 SV=2 -	PGAM1	P18669	48.82	8	28.7858	7.18115	3	429997
Electron transfer flavoprotein subunit alpha, mitochondrial OS=Homo sapiens GN=ETFA PE=1 SV=1 -	ETFA	P13804	29.73	6	35.0576	8.38232	3	643752		Regulator of chromosome condensation OS=Homo sapiens GN=RCC1 PE=1 SV=1 -	RCC1	P18754	9.03	2	44.9406	7.51807	3	89144.8
Beta-enolase OS=Homo sapiens GN=ENO3 PE=1 SV=5 -	ENOB	P13929	23.04	1	46.9573	7.7085	3	251904		Myosin regulatory light chain 12A OS=Homo sapiens GN=MYL12A PE=1 SV=2 -	ML12A	P19105	33.33	4	19.7815	4.80518	3	286190
Alcohol dehydrogenase [NADP(+)] OS=Homo sapiens GN=AKR1A1 PE=1 SV=3 -	AK1A1	P14550	25.85	4	36.5499	6.78564	3	419528		Nucleolin OS=Homo sapiens GN=NCL PE=1 SV=3 -	NUCL	P19338	20.56	10	76.5684	4.70361	3	1.10334e+06
Pyruvate kinase PKM OS=Homo sapiens GN=PKM PE=1 SV=4 -	KPYM	P14618	62.15	26	57.9	7.84033	3	2.07127e+06		Hexokinase-1 OS=Homo sapiens GN=HK1 PE=1 SV=3 -	HXK1	P19367	17.56	10	102.42	6.80029	3	299013
Endoplasmin OS=Homo sapiens GN=HSP90B1 PE=1 SV=1 -	ENPL	P14625	41.84	25	92.4113	4.84326	3	1.75196e+06		Transcription factor BTF3 OS=Homo sapiens GN=BTF3 PE=1 SV=1 -	BTF3	P20290	19.9	2	22.1544	9.37842	3	285980
Insulin-degrading enzyme OS=Homo sapiens GN=IDE PE=1 SV=4 -	IDE	P14735	5.99	4	117.893	6.60986	3	299706		Proteasome subunit beta type-1 OS=Homo sapiens GN=PSMB1 PE=1 SV=2 -	PSB1	P20618	36.1	5	26.4724	8.1333	3	313037
Heterogeneous nuclear ribonucleoprotein L OS=Homo sapiens GN=HNRNPL PE=1 SV=2 -	HNRPL	P14866	15.11	5	64.0924	8.22119	3	460191		V-type proton ATPase subunit B, brain isoform OS=Homo sapiens GN=ATP6V1B2 PE=1 SV=3 -	VATB2	P21281	16.05	5	56.4649	5.80811	3	634661
Aspartate--tRNA ligase, cytoplasmic OS=Homo sapiens GN=DARS PE=1 SV=2 -	SYDC	P14868	16.57	6	57.1	6.55127	3	395728		Cysteine and glycine-rich protein 1 OS=Homo sapiens GN=CSRP1 PE=1 SV=3 -	CSRP1	P21291	27.98	3	20.5538	8.57275	3	616216
Aldose reductase OS=Homo sapiens GN=AKR1B1 PE=1 SV=3 -	ALDR	P15121	9.81	1	35.8305	6.97607	3	225789		Filamin-A OS=Homo sapiens GN=FLNA PE=1 SV=4 -	FLNA	P21333	19.53	27	280.564	6.06201	3	465716
Ezrin OS=Homo sapiens GN=EZR PE=1 SV=4 -	EZRI	P15311	22.01	6	69.3697	6.26514	3	388093		5'-nucleotidase OS=Homo sapiens GN=NT5E PE=1 SV=1 -	5NTD	P21589	12.37	4	63.3275	7.03467	3	413795
40S ribosomal protein S2 OS=Homo sapiens GN=RPS2 PE=1 SV=2 -	RS2	P15880	18.77	5	31.3046	10.2427	3	688807		Voltage-dependent anion-selective channel protein 1 OS=Homo sapiens GN=VDAC1 PE=1 SV=2 -	VDAC1	P21796	36.75	6	30.7536	8.54346	3	451131
Carbonyl reductase [NADPH] 1 OS=Homo sapiens GN=CBR1 PE=1 SV=3 -	CBR1	P16152	42.6	7	30.3559	8.32373	3	872642		Trifunctional purine biosynthetic protein adenosine-3 OS=Homo sapiens GN=GART PE=1 SV=1 -	PUR2	P22102	25.35	17	107.699	6.69775	3	474243
Sarcoplasmic/endoplasmic reticulum calcium ATPase 2 OS=Homo sapiens GN=ATP2A2 PE=1 SV=1 -	AT2A2	P16615	21.21	14	114.683	5.33838	3	535181		Multifunctional protein ADE2 OS=Homo sapiens GN=PAICS PE=1 SV=3 -	PUR6	P22234	30.35	8	47.0491	7.2251	3	529889
Calpain-2 catalytic subunit OS=Homo sapiens GN=CAPN2 PE=1 SV=6 -	CAN2	P17655	20.43	8	79.9448	4.98291	3	222019		Ubiquitin-like modifier-activating enzyme 1 OS=Homo sapiens GN=UBA1 PE=1 SV=3 -	UBA1	P22314	40.26	25	117.774	5.75732	3	805853
Probable ATP-dependent RNA helicase DDX5 OS=Homo sapiens GN=DDX5 PE=1 SV=1 -	DDX5	P17844	16.78	5	69.1047	8.92432	3	491935		Nucleoside diphosphate kinase B OS=Homo sapiens GN=NME2 PE=1 SV=1 -	NDKB	P22392	48.03	4	17.2869	8.41162	3	212403
ATP-dependent 6-phosphofructokinase, liver type OS=Homo sapiens GN=PFKL PE=1 SV=6 -	PFKAL	P17858	15.38	6	84.9642	7.50342	3	310114		Heterogeneous nuclear ribonucleoproteins A2/B1 OS=Homo sapiens GN=HNRNPA2B1 PE=1 SV=2 -	ROA2	P22626	12.18	5	37.4067	8.95361	3	868381
60S ribosomal protein L7 OS=Homo sapiens GN=RPL7 PE=1 SV=1 -	RL7	P18124	21.37	4	29.2072	10.6528	3	811095		Splicing factor, proline- and glutamine-rich OS=Homo sapiens GN=SFPQ PE=1 SV=2 -	SFPQ	P23246	10.47	5	76.1016	9.43701	3	426286
Vinculin OS=Homo sapiens GN=VCL PE=1 SV=4 -	VINC	P18206	20.37	14	123.722	5.65576	3	364215		Peptidyl-prolyl cis-trans isomerase B OS=Homo sapiens GN=PPIB PE=1 SV=2 -	PPIB	P23284	24.07	6	23.7275	9.40771	3	1.44088e+06
60S ribosomal protein L17 OS=Homo sapiens GN=RPL17 PE=1 SV=3 -	RL17	P18621	14.67	3	21.3833	10.1694	3	618892		40S ribosomal protein S3 OS=Homo sapiens GN=RPS3 PE=1 SV=2 -	RS3	P23396	30.86	6	26.6714	9.65674	3	630451
Phosphoglycerate mutase 1 OS=Homo sapiens GN=PGAM1 PE=1 SV=2 -	PGAM1	P18669	61.02	10	28.7858	7.18115	3	715513		Cofilin-1 OS=Homo sapiens GN=CFL1 PE=1 SV=3 -	COF1	P23528	52.41	6	18.4907	8.08936	3	1.99905e+06
Nucleolin OS=Homo sapiens GN=NCL PE=1 SV=3 -	NUCL	P19338	21.69	12	76.5684	4.70361	3	867818		Elongation factor 1-beta OS=Homo sapiens GN=EEF1B2 PE=1 SV=3 -	EF1B	P24534	12.44	2	24.7483	4.66553	3	503507
Hexokinase-1 OS=Homo sapiens GN=HK1 PE=1 SV=3 -	HXK1	P19367	19.96	12	102.42	6.80029	3	386326		ATP synthase F(0) complex subunit B1, mitochondrial OS=Homo sapiens GN=ATP5F1 PE=1 SV=2 -	AT5F1	P24539	13.67	2	28.8903	9.36377	3	43637.4
Transcription factor BTF3 OS=Homo sapiens GN=BTF3 PE=1 SV=1 -	BTF3	P20290	33.5	3	22.1544	9.37842	3	403476		Tenascin OS=Homo sapiens GN=TNC PE=1 SV=3 -	TENA	P24821	20.54	29	240.7	4.89404	3	295319
Proteasome subunit beta type-1 OS=Homo sapiens GN=PSMB1 PE=1 SV=2 -	PSB1	P20618	41.91	6	26.4724	8.1333	3	351962		ATP synthase subunit alpha, mitochondrial OS=Homo sapiens GN=ATP5A1 PE=1 SV=1 -	ATPA	P25705	32.73	11	59.7136	9.12939	3	1.18179e+06
V-type proton ATPase subunit B, brain isoform OS=Homo sapiens GN=ATP6V1B2 PE=1 SV=3 -	VATB2	P21281	19.37	6	56.4649	5.80811	3	722423		Proteasome subunit alpha type-1 OS=Homo sapiens GN=PSMA1 PE=1 SV=1 -	PSA1	P25786	19.01	3	29.5369	6.60986	3	458113
Cysteine and glycine-rich protein 1 OS=Homo sapiens GN=CSRP1 PE=1 SV=3 -	CSRP1	P21291	27.98	3	20.5538	8.57275	3	543760		Proteasome subunit alpha type-2 OS=Homo sapiens GN=PSMA2 PE=1 SV=2 -	PSA2	P25787	38.46	6	25.8823	7.43018	3	252758
Filamin-A OS=Homo sapiens GN=FLNA PE=1 SV=4 -	FLNA	P21333	32.49	47	280.564	6.06201	3	580979		Proteasome subunit alpha type-4 OS=Homo sapiens GN=PSMA4 PE=1 SV=1 -	PSA4	P25789	16.48	3	29.4652	7.72314	3	245436
Voltage-dependent anion-selective channel protein 1 OS=Homo sapiens GN=VDAC1 PE=1 SV=2 -	VDAC1	P21796	51.94	10	30.7536	8.54346	3	1.78094e+06		Moesin OS=Homo sapiens GN=MSN PE=1 SV=3 -	MOES	P26038	28.94	7	67.7778	6.40479	3	288480
Biglycan OS=Homo sapiens GN=BGN PE=1 SV=2 -	PGS1	P21810	17.12	4	41.6275	7.51807	3	266933		Polypyrimidine tract-binding protein 1 OS=Homo sapiens GN=PTBP1 PE=1 SV=1 -	PTBP1	P26599	22.22	7	57.1856	9.17334	3	554152
Catechol O-methyltransferase OS=Homo sapiens GN=COMT PE=1 SV=2 -	COMT	P21964	27.68	5	30.0176	5.46533	3	182430		Elongation factor 1-gamma OS=Homo sapiens GN=EEF1G PE=1 SV=3 -	EF1G	P26641	24.49	8	50.0871	6.66846	3	374080
Trifunctional purine biosynthetic protein adenosine-3 OS=Homo sapiens GN=GART PE=1 SV=1 -	PUR2	P22102	23.86	14	107.699	6.69775	3	523454		14-3-3 protein theta OS=Homo sapiens GN=YWHAQ PE=1 SV=1 -	1433T	P27348	24.49	5	27.7468	4.77979	3	301513
Multifunctional protein ADE2 OS=Homo sapiens GN=PAICS PE=1 SV=3 -	PUR6	P22234	35.29	10	47.0491	7.2251	3	619281		60S ribosomal protein L10 OS=Homo sapiens GN=RPL10 PE=1 SV=4 -	RL10	P27635	18.69	2	24.5879	10.0815	3	356465
Ubiquitin-like modifier-activating enzyme 1 OS=Homo sapiens GN=UBA1 PE=1 SV=3 -	UBA1	P22314	46.6	31	117.774	5.75732	3	1.09328e+06		DNA-(apurinic or apyrimidinic site) lyase OS=Homo sapiens GN=APEX1 PE=1 SV=2 -	APEX1	P27695	11.01	2	35.5322	8.11865	3	191813
Nucleoside diphosphate kinase B OS=Homo sapiens GN=NME2 PE=1 SV=1 -	NDKB	P22392	36.84	1	17.2869	8.41162	3	294240		CAD protein OS=Homo sapiens GN=CAD PE=1 SV=3 -	PYR1	P27708	13.35	18	242.829	6.45557	3	185815
Heterogeneous nuclear ribonucleoproteins A2/B1 OS=Homo sapiens GN=HNRNPA2B1 PE=1 SV=2 -	ROA2	P22626	11.9	4	37.4067	8.95361	3	1.20491e+06		Calreticulin OS=Homo sapiens GN=CALR PE=1 SV=1 -	CALR	P27797	45.56	11	48.1118	4.43701	3	1.07921e+06
cAMP-dependent protein kinase catalytic subunit beta OS=Homo sapiens GN=PRKACB PE=1 SV=2 -	KAPCB	P22694	10.26	2	40.597	8.77783	3	375365		Calnexin OS=Homo sapiens GN=CANX PE=1 SV=2 -	CALX	P27824	17.74	8	67.5259	4.60205	3	702253
Cytochrome b-c1 complex subunit 2, mitochondrial OS=Homo sapiens GN=UQCRC2 PE=1 SV=3 -	QCR2	P22695	24.5	8	48.4129	8.63135	3	583041		Proteasome subunit alpha type-5 OS=Homo sapiens GN=PSMA5 PE=1 SV=3 -	PSA5	P28066	27.39	4	26.3942	4.79248	3	444200
Splicing factor, proline- and glutamine-rich OS=Homo sapiens GN=SFPQ PE=1 SV=2 -	SFPQ	P23246	13.58	7	76.1016	9.43701	3	971931		NADH-ubiquinone oxidoreductase 75 kDa subunit, mitochondrial OS=Homo sapiens GN=NDUFS1 PE=1 SV=3 -	NDUS1	P28331	13.07	5	79.4165	6.22705	3	302604
Peptidyl-prolyl cis-trans isomerase B OS=Homo sapiens GN=PPIB PE=1 SV=2 -	PPIB	P23284	27.31	6	23.7275	9.40771	3	1.24843e+06		Transketolase OS=Homo sapiens GN=TKT PE=1 SV=3 -	TKT	P29401	39.33	13	67.8347	7.66455	3	2.07126e+06
40S ribosomal protein S3 OS=Homo sapiens GN=RPS3 PE=1 SV=2 -	RS3	P23396	30.45	5	26.6714	9.65674	3	748414		Endoplasmic reticulum resident protein 29 OS=Homo sapiens GN=ERP29 PE=1 SV=4 -	ERP29	P30040	19.92	4	28.9752	7.31299	3	317741
Adenosylhomocysteinase OS=Homo sapiens GN=AHCY PE=1 SV=4 -	SAHH	P23526	15.97	5	47.6852	6.34131	3	405506		Peroxiredoxin-6 OS=Homo sapiens GN=PRDX6 PE=1 SV=3 -	PRDX6	P30041	44.64	8	25.0192	6.37939	3	668755
Cofilin-1 OS=Homo sapiens GN=CFL1 PE=1 SV=3 -	COF1	P23528	52.41	6	18.4907	8.08936	3	1.58412e+06		Peroxiredoxin-5, mitochondrial OS=Homo sapiens GN=PRDX5 PE=1 SV=4 -	PRDX5	P30044	39.25	6	22.0725	8.70459	3	687806
ATP synthase F(0) complex subunit B1, mitochondrial OS=Homo sapiens GN=ATP5F1 PE=1 SV=2 -	AT5F1	P24539	23.83	4	28.8903	9.36377	3	143946		Thioredoxin-dependent peroxide reductase, mitochondrial OS=Homo sapiens GN=PRDX3 PE=1 SV=3 -	PRDX3	P30048	29.3	4	27.6752	7.78174	3	552166
Acetyl-CoA acetyltransferase, mitochondrial OS=Homo sapiens GN=ACAT1 PE=1 SV=1 -	THIL	P24752	7.03	2	45.1706	8.85107	3	250369		60S ribosomal protein L12 OS=Homo sapiens GN=RPL12 PE=1 SV=1 -	RL12	P30050	49.09	5	17.8075	9.42236	3	646169
Tenascin OS=Homo sapiens GN=TNC PE=1 SV=3 -	TENA	P24821	16.54	23	240.7	4.89404	3	206482		Enoyl-CoA hydratase, mitochondrial OS=Homo sapiens GN=ECHS1 PE=1 SV=4 -	ECHM	P30084	19.31	3	31.3671	8.07471	3	175868
ATP synthase subunit alpha, mitochondrial OS=Homo sapiens GN=ATP5A1 PE=1 SV=1 -	ATPA	P25705	41.23	15	59.7136	9.12939	3	1.82156e+06		Phosphatidylethanolamine-binding protein 1 OS=Homo sapiens GN=PEBP1 PE=1 SV=3 -	PEBP1	P30086	34.76	4	21.0437	7.53271	3	1.18527e+06
Proteasome subunit alpha type-2 OS=Homo sapiens GN=PSMA2 PE=1 SV=2 -	PSA2	P25787	38.89	7	25.8823	7.43018	3	280681		Protein disulfide-isomerase A3 OS=Homo sapiens GN=PDIA3 PE=1 SV=4 -	PDIA3	P30101	25.94	11	56.7468	6.354	3	1.13059e+06
Proteasome subunit alpha type-4 OS=Homo sapiens GN=PSMA4 PE=1 SV=1 -	PSA4	P25789	23.75	4	29.4652	7.72314	3	511634		Serine/threonine-protein phosphatase 2A 65 kDa regulatory subunit A alpha isoform OS=Homo sapiens GN=PPP2R1A PE=1 SV=4 -	2AAA	P30153	21.05	8	65.2669	5.10986	3	278913
Moesin OS=Homo sapiens GN=MSN PE=1 SV=3 -	MOES	P26038	35.88	10	67.7778	6.40479	3	388766		Succinate dehydrogenase [ubiquinone] flavoprotein subunit, mitochondrial OS=Homo sapiens GN=SDHA PE=1 SV=2 -	SDHA	P31040	6.93	3	72.6453	7.38623	3	163064
Probable ATP-dependent RNA helicase DDX6 OS=Homo sapiens GN=DDX6 PE=1 SV=2 -	DDX6	P26196	16.98	6	54.3823	8.66064	3	545831		Rab GDP dissociation inhibitor alpha OS=Homo sapiens GN=GDI1 PE=1 SV=2 -	GDIA	P31150	40.72	8	50.5501	5.13525	3	539255
Polypyrimidine tract-binding protein 1 OS=Homo sapiens GN=PTBP1 PE=1 SV=1 -	PTBP1	P26599	27.31	8	57.1856	9.17334	3	524926		S-adenosylmethionine synthase isoform type-2 OS=Homo sapiens GN=MAT2A PE=1 SV=1 -	METK2	P31153	14.94	3	43.6333	6.48096	3	445539
Threonine--tRNA ligase, cytoplasmic OS=Homo sapiens GN=TARS PE=1 SV=3 -	SYTC	P26639	30.01	14	83.3819	6.66846	3	474203		Heterogeneous nuclear ribonucleoprotein H OS=Homo sapiens GN=HNRNPH1 PE=1 SV=4 -	HNRH1	P31943	20.94	4	49.1984	6.30322	3	681509
Valine--tRNA ligase OS=Homo sapiens GN=VARS PE=1 SV=4 -	SYVC	P26640	14.64	12	140.387	7.59131	3	301994		14-3-3 protein beta/alpha OS=Homo sapiens GN=YWHAB PE=1 SV=3 -	1433B	P31946	28.05	6	28.0648	4.83057	3	536606
Elongation factor 1-gamma OS=Homo sapiens GN=EEF1G PE=1 SV=3 -	EF1G	P26641	32.72	10	50.0871	6.66846	3	437532		Stress-induced-phosphoprotein 1 OS=Homo sapiens GN=STIP1 PE=1 SV=1 -	STIP1	P31948	18.05	7	62.5994	6.80029	3	502922
14-3-3 protein theta OS=Homo sapiens GN=YWHAQ PE=1 SV=1 -	1433T	P27348	24.9	6	27.7468	4.77979	3	363875		Peroxiredoxin-2 OS=Homo sapiens GN=PRDX2 PE=1 SV=5 -	PRDX2	P32119	27.27	4	21.8782	5.97314	3	356656
60S ribosomal protein L10 OS=Homo sapiens GN=RPL10 PE=1 SV=4 -	RL10	P27635	24.3	4	24.5879	10.0815	3	475462		60S ribosomal protein L9 OS=Homo sapiens GN=RPL9 PE=1 SV=1 -	RL9	P32969	48.44	6	21.8498	9.94971	3	474293
DNA-(apurinic or apyrimidinic site) lyase OS=Homo sapiens GN=APEX1 PE=1 SV=2 -	APEX1	P27695	23.9	4	35.5322	8.11865	3	420542		Kinesin-1 heavy chain OS=Homo sapiens GN=KIF5B PE=1 SV=1 -	KINH	P33176	16.2	11	109.617	6.50732	3	329770
CAD protein OS=Homo sapiens GN=CAD PE=1 SV=3 -	PYR1	P27708	13.3	18	242.829	6.45557	3	196373		Serine hydroxymethyltransferase, mitochondrial OS=Homo sapiens GN=SHMT2 PE=1 SV=3 -	GLYM	P34897	12.3	4	55.9577	8.52881	3	510032
Calreticulin OS=Homo sapiens GN=CALR PE=1 SV=1 -	CALR	P27797	35.25	9	48.1118	4.43701	3	857413		Heat shock 70 kDa protein 4 OS=Homo sapiens GN=HSPA4 PE=1 SV=4 -	HSP74	P34932	25.71	13	94.2712	5.18604	3	497673
Calnexin OS=Homo sapiens GN=CANX PE=1 SV=2 -	CALX	P27824	21.45	10	67.5259	4.60205	3	1.52442e+06		Catenin alpha-1 OS=Homo sapiens GN=CTNNA1 PE=1 SV=1 -	CTNA1	P35221	11.15	6	100.009	6.29053	3	282564
Proteasome subunit alpha type-5 OS=Homo sapiens GN=PSMA5 PE=1 SV=3 -	PSA5	P28066	27.39	4	26.3942	4.79248	3	317484		Prohibitin OS=Homo sapiens GN=PHB PE=1 SV=1 -	PHB	P35232	31.25	5	29.7859	5.75732	3	511436
NADH-ubiquinone oxidoreductase 75 kDa subunit, mitochondrial OS=Homo sapiens GN=NDUFS1 PE=1 SV=3 -	NDUS1	P28331	6.46	3	79.4165	6.22705	3	247335		Radixin OS=Homo sapiens GN=RDX PE=1 SV=1 -	RADI	P35241	13.21	2	68.5214	6.3667	3	220531
Cytosol aminopeptidase OS=Homo sapiens GN=LAP3 PE=1 SV=3 -	AMPL	P28838	19.46	6	56.1308	7.92822	3	409551		Sepiapterin reductase OS=Homo sapiens GN=SPR PE=1 SV=1 -	SPRE	P35270	15.33	2	28.0308	8.04541	3	79983.7
Transketolase OS=Homo sapiens GN=TKT PE=1 SV=3 -	TKT	P29401	35.31	12	67.8347	7.66455	3	982603		Myosin-9 OS=Homo sapiens GN=MYH9 PE=1 SV=4 -	MYH9	P35579	36.17	47	226.392	5.60498	3	733111
Endoplasmic reticulum resident protein 29 OS=Homo sapiens GN=ERP29 PE=1 SV=4 -	ERP29	P30040	32.18	5	28.9752	7.31299	3	671501		Myosin-10 OS=Homo sapiens GN=MYH10 PE=1 SV=3 -	MYH10	P35580	22.67	24	228.858	5.5415	3	191751
Peroxiredoxin-6 OS=Homo sapiens GN=PRDX6 PE=1 SV=3 -	PRDX6	P30041	43.3	8	25.0192	6.37939	3	636924		Coatomer subunit beta' OS=Homo sapiens GN=COPB2 PE=1 SV=2 -	COPB2	P35606	20.86	11	102.422	5.2749	3	495495
Peroxiredoxin-5, mitochondrial OS=Homo sapiens GN=PRDX5 PE=1 SV=4 -	PRDX5	P30044	44.39	7	22.0725	8.70459	3	493318		60S ribosomal protein L4 OS=Homo sapiens GN=RPL4 PE=1 SV=5 -	RL4	P36578	24.59	7	47.6674	11.063	3	900721
Thioredoxin-dependent peroxide reductase, mitochondrial OS=Homo sapiens GN=PRDX3 PE=1 SV=3 -	PRDX3	P30048	28.91	4	27.6752	7.78174	3	637155		Phosphoglucomutase-1 OS=Homo sapiens GN=PGM1 PE=1 SV=3 -	PGM1	P36871	27.58	9	61.4105	6.75635	3	489658
60S ribosomal protein L12 OS=Homo sapiens GN=RPL12 PE=1 SV=1 -	RL12	P30050	40	4	17.8075	9.42236	3	1.30611e+06		Transgelin-2 OS=Homo sapiens GN=TAGLN2 PE=1 SV=3 -	TAGL2	P37802	49.75	7	22.3772	8.25049	3	848458
Enoyl-CoA hydratase, mitochondrial OS=Homo sapiens GN=ECHS1 PE=1 SV=4 -	ECHM	P30084	23.45	4	31.3671	8.07471	3	253572		Transaldolase OS=Homo sapiens GN=TALDO1 PE=1 SV=2 -	TALDO	P37837	7.12	2	37.5165	6.81494	3	417490
UMP-CMP kinase OS=Homo sapiens GN=CMPK1 PE=1 SV=3 -	KCY	P30085	37.76	6	22.2083	5.56689	3	230461		V-type proton ATPase catalytic subunit A OS=Homo sapiens GN=ATP6V1A PE=1 SV=2 -	VATA	P38606	8.75	4	68.2605	5.51611	3	326778
Phosphatidylethanolamine-binding protein 1 OS=Homo sapiens GN=PEBP1 PE=1 SV=3 -	PEBP1	P30086	51.87	5	21.0437	7.53271	3	762161		Stress-70 protein, mitochondrial OS=Homo sapiens GN=HSPA9 PE=1 SV=2 -	GRP75	P38646	28.87	13	73.6348	6.16357	3	667387
Protein disulfide-isomerase A3 OS=Homo sapiens GN=PDIA3 PE=1 SV=4 -	PDIA3	P30101	30.5	12	56.7468	6.354	3	556351		Dolichyl-diphosphooligosaccharide--protein glycosyltransferase 48 kDa subunit OS=Homo sapiens GN=DDOST PE=1 SV=4 -	OST48	P39656	13.16	5	50.769	6.55127	3	549199
Adenylosuccinate synthetase isozyme 2 OS=Homo sapiens GN=ADSS PE=1 SV=3 -	PURA2	P30520	19.52	6	50.0658	6.55127	3	394413		T-complex protein 1 subunit zeta OS=Homo sapiens GN=CCT6A PE=1 SV=3 -	TCPZ	P40227	27.12	9	57.9876	6.68311	3	398880
Adenylosuccinate lyase OS=Homo sapiens GN=ADSL PE=1 SV=2 -	PUR8	P30566	6.2	2	54.854	7.10791	3	157627		Malate dehydrogenase, cytoplasmic OS=Homo sapiens GN=MDH1 PE=1 SV=4 -	MDHC	P40925	31.74	7	36.403	7.35693	3	487432
Succinate dehydrogenase [ubiquinone] flavoprotein subunit, mitochondrial OS=Homo sapiens GN=SDHA PE=1 SV=2 -	SDHA	P31040	6.78	3	72.6453	7.38623	3	229104		Malate dehydrogenase, mitochondrial OS=Homo sapiens GN=MDH2 PE=1 SV=3 -	MDHM	P40926	42.31	10	35.4807	8.67529	3	2.27161e+06
Rab GDP dissociation inhibitor alpha OS=Homo sapiens GN=GDI1 PE=1 SV=2 -	GDIA	P31150	40.72	8	50.5501	5.13525	3	523601		Trifunctional enzyme subunit alpha, mitochondrial OS=Homo sapiens GN=HADHA PE=1 SV=2 -	ECHA	P40939	15.86	8	82.9469	9.0415	3	245741
S-adenosylmethionine synthase isoform type-2 OS=Homo sapiens GN=MAT2A PE=1 SV=1 -	METK2	P31153	9.62	2	43.6333	6.48096	3	439931		Leucine-rich PPR motif-containing protein, mitochondrial OS=Homo sapiens GN=LRPPRC PE=1 SV=3 -	LPPRC	P42704	24.25	21	157.805	6.12549	3	237183
Heterogeneous nuclear ribonucleoprotein H OS=Homo sapiens GN=HNRNPH1 PE=1 SV=4 -	HNRH1	P31943	19.38	4	49.1984	6.30322	3	687220		Melanoma-associated antigen 4 OS=Homo sapiens GN=MAGEA4 PE=1 SV=2 -	MAGA4	P43358	23.03	4	34.8775	4.69092	3	736904
14-3-3 protein beta/alpha OS=Homo sapiens GN=YWHAB PE=1 SV=3 -	1433B	P31946	36.18	6	28.0648	4.83057	3	472150		26S protease regulatory subunit 6B OS=Homo sapiens GN=PSMC4 PE=1 SV=2 -	PRS6B	P43686	16.99	4	47.3365	5.21143	3	273668
Peroxiredoxin-2 OS=Homo sapiens GN=PRDX2 PE=1 SV=5 -	PRDX2	P32119	27.27	4	21.8782	5.97314	3	307552		40S ribosomal protein S5 OS=Homo sapiens GN=RPS5 PE=1 SV=4 -	RS5	P46782	24.02	4	22.8621	9.71533	3	479235
60S ribosomal protein L9 OS=Homo sapiens GN=RPL9 PE=1 SV=1 -	RL9	P32969	34.9	6	21.8498	9.94971	3	611902		Ras GTPase-activating-like protein IQGAP1 OS=Homo sapiens GN=IQGAP1 PE=1 SV=1 -	IQGA1	P46940	31.99	36	189.134	6.48096	3	381777
Kinesin-1 heavy chain OS=Homo sapiens GN=KIF5B PE=1 SV=1 -	KINH	P33176	15.16	11	109.617	6.50732	3	435049		F-actin-capping protein subunit beta OS=Homo sapiens GN=CAPZB PE=1 SV=4 -	CAPZB	P47756	20.94	3	31.3308	5.59229	3	483049
Heat shock 70 kDa protein 4 OS=Homo sapiens GN=HSPA4 PE=1 SV=4 -	HSP74	P34932	32.14	16	94.2712	5.18604	3	485316		ATP synthase subunit O, mitochondrial OS=Homo sapiens GN=ATP5O PE=1 SV=1 -	ATPO	P48047	30.52	4	23.2627	9.96436	3	299961
Catenin alpha-1 OS=Homo sapiens GN=CTNNA1 PE=1 SV=1 -	CTNA1	P35221	14.24	7	100.009	6.29053	3	402849		T-complex protein 1 subunit epsilon OS=Homo sapiens GN=CCT5 PE=1 SV=1 -	TCPE	P48643	25.14	7	59.6328	5.65576	3	276224
Prohibitin OS=Homo sapiens GN=PHB PE=1 SV=1 -	PHB	P35232	54.78	9	29.7859	5.75732	3	1.3093e+06		Nestin OS=Homo sapiens GN=NES PE=1 SV=2 -	NEST	P48681	12.89	13	177.332	4.36084	3	348320
Serpin B6 OS=Homo sapiens GN=SERPINB6 PE=1 SV=3 -	SPB6	P35237	14.1	3	42.5941	5.2749	3	788499		Nuclear autoantigenic sperm protein OS=Homo sapiens GN=NASP PE=1 SV=2 -	NASP	P49321	3.68	2	85.1861	4.29736	3	256738
Sepiapterin reductase OS=Homo sapiens GN=SPR PE=1 SV=1 -	SPRE	P35270	15.33	2	28.0308	8.04541	3	82111.7		Fatty acid synthase OS=Homo sapiens GN=FASN PE=1 SV=3 -	FAS	P49327	33.05	49	273.254	6.44287	3	499838
Glycogen debranching enzyme OS=Homo sapiens GN=AGL PE=1 SV=3 -	GDE	P35573	7.51	8	174.652	6.75635	3	176582		T-complex protein 1 subunit gamma OS=Homo sapiens GN=CCT3 PE=1 SV=4 -	TCPG	P49368	29.54	10	60.4953	6.49365	3	894224
Myosin-9 OS=Homo sapiens GN=MYH9 PE=1 SV=4 -	MYH9	P35579	41.02	53	226.392	5.60498	3	672197		Elongation factor Tu, mitochondrial OS=Homo sapiens GN=TUFM PE=1 SV=2 -	EFTU	P49411	18.81	5	49.5102	7.60596	3	466379
Myosin-10 OS=Homo sapiens GN=MYH10 PE=1 SV=3 -	MYH10	P35580	21.2	20	228.858	5.5415	3	253693		Alanine--tRNA ligase, cytoplasmic OS=Homo sapiens GN=AARS PE=1 SV=2 -	SYAC	P49588	14.46	10	106.743	5.52881	3	225943
Coatomer subunit beta' OS=Homo sapiens GN=COPB2 PE=1 SV=2 -	COPB2	P35606	33.33	19	102.422	5.2749	3	557898		Cysteine--tRNA ligase, cytoplasmic OS=Homo sapiens GN=CARS PE=1 SV=3 -	SYCC	P49589	7.62	4	85.4192	6.75635	3	131794
60S ribosomal protein L4 OS=Homo sapiens GN=RPL4 PE=1 SV=5 -	RL4	P36578	24.59	7	47.6674	11.063	3	671723		Proteasome subunit beta type-3 OS=Homo sapiens GN=PSMB3 PE=1 SV=2 -	PSB3	P49720	30.73	4	22.9335	6.55127	3	236396
Lon protease homolog, mitochondrial OS=Homo sapiens GN=LONP1 PE=1 SV=2 -	LONM	P36776	10.01	7	106.422	6.39209	3	221172		Very long-chain specific acyl-CoA dehydrogenase, mitochondrial OS=Homo sapiens GN=ACADVL PE=1 SV=1 -	ACADV	P49748	16.18	7	70.3454	8.74854	3	698738
Transgelin-2 OS=Homo sapiens GN=TAGLN2 PE=1 SV=3 -	TAGL2	P37802	50.25	8	22.3772	8.25049	3	609023		Rab GDP dissociation inhibitor beta OS=Homo sapiens GN=GDI2 PE=1 SV=2 -	GDIB	P50395	50.11	11	50.6309	6.46826	3	850494
Dolichyl-diphosphooligosaccharide--protein glycosyltransferase 48 kDa subunit OS=Homo sapiens GN=DDOST PE=1 SV=4 -	OST48	P39656	10.75	4	50.769	6.55127	3	639452		Sulfate transporter OS=Homo sapiens GN=SLC26A2 PE=1 SV=2 -	S26A2	P50443	6.36	4	81.6089	8.38232	3	56681.3
Acidic leucine-rich nuclear phosphoprotein 32 family member A OS=Homo sapiens GN=ANP32A PE=1 SV=1 -	AN32A	P39687	13.65	3	28.5683	4.09424	3	617337		Serpin H1 OS=Homo sapiens GN=SERPINH1 PE=1 SV=2 -	SERPH	P50454	12.92	3	46.4112	8.68994	3	250912
T-complex protein 1 subunit zeta OS=Homo sapiens GN=CCT6A PE=1 SV=3 -	TCPZ	P40227	28.06	9	57.9876	6.68311	3	531257		60S ribosomal protein L14 OS=Homo sapiens GN=RPL14 PE=1 SV=4 -	RL14	P50914	10.23	2	23.417	10.9312	3	238190
Signal transducer and activator of transcription 3 OS=Homo sapiens GN=STAT3 PE=1 SV=2 -	STAT3	P40763	11.17	5	88.0114	6.30322	3	248098		T-complex protein 1 subunit theta OS=Homo sapiens GN=CCT8 PE=1 SV=4 -	TCPQ	P50990	27.01	10	59.5825	5.60498	3	882068
Malate dehydrogenase, cytoplasmic OS=Homo sapiens GN=MDH1 PE=1 SV=4 -	MDHC	P40925	13.17	3	36.403	7.35693	3	1.06207e+06		T-complex protein 1 subunit delta OS=Homo sapiens GN=CCT4 PE=1 SV=4 -	TCPD	P50991	26.9	10	57.8878	7.82568	3	993570
Malate dehydrogenase, mitochondrial OS=Homo sapiens GN=MDH2 PE=1 SV=3 -	MDHM	P40926	42.31	10	35.4807	8.67529	3	4.51823e+06		Ras-related protein Rab-7a OS=Homo sapiens GN=RAB7A PE=1 SV=1 -	RAB7A	P51149	52.17	9	23.4748	6.69775	3	736220
Trifunctional enzyme subunit alpha, mitochondrial OS=Homo sapiens GN=HADHA PE=1 SV=2 -	ECHA	P40939	29.23	13	82.9469	9.0415	3	344276		Translocon-associated protein subunit delta OS=Homo sapiens GN=SSR4 PE=1 SV=1 -	SSRD	P51571	17.34	2	18.9866	6.15088	3	404545
Eukaryotic translation initiation factor 2 subunit 3 OS=Homo sapiens GN=EIF2S3 PE=1 SV=3 -	IF2G	P41091	12.71	4	51.0772	8.39697	3	483796		26S proteasome non-ATPase regulatory subunit 7 OS=Homo sapiens GN=PSMD7 PE=1 SV=2 -	PSMD7	P51665	25.93	4	37.0025	6.771	3	250458
Tyrosine-protein kinase CSK OS=Homo sapiens GN=CSK PE=1 SV=1 -	CSK	P41240	6.22	2	50.6717	7.06396	3	163156		Hepatoma-derived growth factor OS=Homo sapiens GN=HDGF PE=1 SV=1 -	HDGF	P51858	25	3	26.7719	4.729	3	215990
Glycine--tRNA ligase OS=Homo sapiens GN=GARS PE=1 SV=3 -	SYG	P41250	16.24	7	83.1126	7.03467	3	339969		Heterogeneous nuclear ribonucleoprotein A3 OS=Homo sapiens GN=HNRNPA3 PE=1 SV=2 -	ROA3	P51991	12.43	3	39.5706	9.01221	3	457277
Isoleucine--tRNA ligase, cytoplasmic OS=Homo sapiens GN=IARS PE=1 SV=2 -	SYIC	P41252	13	10	144.406	6.15088	3	395358		6-phosphogluconate dehydrogenase, decarboxylating OS=Homo sapiens GN=PGD PE=1 SV=3 -	6PGD	P52209	23.19	7	53.106	7.2251	3	709759
Signal transducer and activator of transcription 1-alpha/beta OS=Homo sapiens GN=STAT1 PE=1 SV=2 -	STAT1	P42224	9.07	5	87.2795	6.04932	3	463210		Heterogeneous nuclear ribonucleoprotein M OS=Homo sapiens GN=HNRNPM PE=1 SV=3 -	HNRPM	P52272	8.63	4	77.4643	8.70459	3	339523
Superkiller viralicidic activity 2-like 2 OS=Homo sapiens GN=SKIV2L2 PE=1 SV=3 -	SK2L2	P42285	3.45	3	117.729	6.52197	3	136231		Rho GDP-dissociation inhibitor 1 OS=Homo sapiens GN=ARHGDIA PE=1 SV=3 -	GDIR1	P52565	45.1	5	23.1927	5.10986	3	633052
Leucine-rich PPR motif-containing protein, mitochondrial OS=Homo sapiens GN=LRPPRC PE=1 SV=3 -	LPPRC	P42704	26.11	24	157.805	6.12549	3	443542		Heterogeneous nuclear ribonucleoprotein F OS=Homo sapiens GN=HNRNPF PE=1 SV=3 -	HNRPF	P52597	17.11	3	45.6429	5.57959	3	321586
Matrin-3 OS=Homo sapiens GN=MATR3 PE=1 SV=2 -	MATR3	P43243	16.65	8	94.5648	6.25244	3	377444		Hexokinase-2 OS=Homo sapiens GN=HK2 PE=1 SV=2 -	HXK2	P52789	7.85	4	102.313	6.04932	3	316027
DNA mismatch repair protein Msh2 OS=Homo sapiens GN=MSH2 PE=1 SV=1 -	MSH2	P43246	4.82	3	104.677	5.77002	3	89291		ATP-citrate synthase OS=Homo sapiens GN=ACLY PE=1 SV=3 -	ACLY	P53396	20.35	14	120.762	7.32764	3	289253
Melanoma-associated antigen 4 OS=Homo sapiens GN=MAGEA4 PE=1 SV=2 -	MAGA4	P43358	25.55	5	34.8775	4.69092	3	688351		Coatomer subunit beta OS=Homo sapiens GN=COPB1 PE=1 SV=3 -	COPB	P53618	12.91	9	107.074	6.04932	3	275201
Melanoma-associated antigen 10 OS=Homo sapiens GN=MAGEA10 PE=2 SV=2 -	MAGAA	P43363	9.49	1	40.7547	4.39893	3	386300		Coatomer subunit alpha OS=Homo sapiens GN=COPA PE=1 SV=2 -	COPA	P53621	24.67	20	138.258	7.66455	3	394728
Ran-specific GTPase-activating protein OS=Homo sapiens GN=RANBP1 PE=1 SV=1 -	RANG	P43487	30.85	4	23.2956	5.2876	3	510334		Arginine--tRNA ligase, cytoplasmic OS=Homo sapiens GN=RARS PE=1 SV=2 -	SYRC	P54136	9.7	5	75.3309	6.68311	3	496881
Nicotinamide phosphoribosyltransferase OS=Homo sapiens GN=NAMPT PE=1 SV=1 -	NAMPT	P43490	16.09	5	55.4866	7.15186	3	173462		Adenylate kinase 2, mitochondrial OS=Homo sapiens GN=AK2 PE=1 SV=2 -	KAD2	P54819	28.45	5	26.4608	7.81104	3	580967
Voltage-dependent anion-selective channel protein 2 OS=Homo sapiens GN=VDAC2 PE=1 SV=2 -	VDAC2	P45880	40.14	7	31.5465	7.56201	3	1.08866e+06		Exportin-2 OS=Homo sapiens GN=CSE1L PE=1 SV=3 -	XPO2	P55060	19.46	13	110.346	5.77002	3	330509
Ubiquitin carboxyl-terminal hydrolase 5 OS=Homo sapiens GN=USP5 PE=1 SV=2 -	UBP5	P45974	19	10	95.7253	5.03369	3	315352		Transitional endoplasmic reticulum ATPase OS=Homo sapiens GN=VCP PE=1 SV=4 -	TERA	P55072	41.81	22	89.2657	5.26221	3	762985
Vesicle-fusing ATPase OS=Homo sapiens GN=NSF PE=1 SV=3 -	NSF	P46459	14.11	7	82.5421	6.94678	3	466493		Nucleosome assembly protein 1-like 1 OS=Homo sapiens GN=NAP1L1 PE=1 SV=1 -	NP1L1	P55209	12.28	5	45.3459	4.4624	3	669125
60S ribosomal protein L5 OS=Homo sapiens GN=RPL5 PE=1 SV=3 -	RL5	P46777	9.43	2	34.3407	9.71533	3	514617		Puromycin-sensitive aminopeptidase OS=Homo sapiens GN=NPEPPS PE=1 SV=2 -	PSA	P55786	8.05	5	103.211	5.71924	3	261602
40S ribosomal protein S5 OS=Homo sapiens GN=RPS5 PE=1 SV=4 -	RS5	P46782	37.75	5	22.8621	9.71533	3	657218		Eukaryotic translation initiation factor 3 subunit B OS=Homo sapiens GN=EIF3B PE=1 SV=3 -	EIF3B	P55884	18.67	10	92.4238	4.99561	3	338067
Ras GTPase-activating-like protein IQGAP1 OS=Homo sapiens GN=IQGAP1 PE=1 SV=1 -	IQGA1	P46940	30.84	35	189.134	6.48096	3	532511		Eukaryotic translation initiation factor 6 OS=Homo sapiens GN=EIF6 PE=1 SV=1 -	IF6	P56537	36.73	5	26.5822	4.67822	3	636479
F-actin-capping protein subunit beta OS=Homo sapiens GN=CAPZB PE=1 SV=4 -	CAPZB	P47756	26.35	5	31.3308	5.59229	3	698135		Triosephosphate isomerase OS=Homo sapiens GN=TPI1 PE=1 SV=3 -	TPIS	P60174	56.99	11	30.7717	5.92236	3	1.79328e+06
ATP synthase subunit O, mitochondrial OS=Homo sapiens GN=ATP5O PE=1 SV=1 -	ATPO	P48047	33.8	4	23.2627	9.96436	3	261549		Eukaryotic translation initiation factor 3 subunit E OS=Homo sapiens GN=EIF3E PE=1 SV=1 -	EIF3E	P60228	18.65	5	52.1874	6.03662	3	360210
T-complex protein 1 subunit epsilon OS=Homo sapiens GN=CCT5 PE=1 SV=1 -	TCPE	P48643	30.31	8	59.6328	5.65576	3	311041		Actin, cytoplasmic 1 OS=Homo sapiens GN=ACTB PE=1 SV=1 -	ACTB	P60709	57.6	7	41.7097	5.47803	3	1.75649e+07
Nestin OS=Homo sapiens GN=NES PE=1 SV=2 -	NEST	P48681	17.64	18	177.332	4.36084	3	393159		Eukaryotic initiation factor 4A-I OS=Homo sapiens GN=EIF4A1 PE=1 SV=1 -	IF4A1	P60842	30.54	4	46.1246	5.47803	3	407671
4-trimethylaminobutyraldehyde dehydrogenase OS=Homo sapiens GN=ALDH9A1 PE=1 SV=3 -	AL9A1	P49189	10.32	3	53.767	5.87158	3	435399		Cell division control protein 42 homolog OS=Homo sapiens GN=CDC42 PE=1 SV=2 -	CDC42	P60953	30.37	3	21.245	6.55127	3	373258
Fatty acid synthase OS=Homo sapiens GN=FASN PE=1 SV=3 -	FAS	P49327	31.34	50	273.254	6.44287	3	357714		Ras-related protein Rab-2A OS=Homo sapiens GN=RAB2A PE=1 SV=1 -	RAB2A	P61019	32.08	6	23.5308	6.53662	3	340900
T-complex protein 1 subunit gamma OS=Homo sapiens GN=CCT3 PE=1 SV=4 -	TCPG	P49368	17.8	6	60.4953	6.49365	3	597162		Ras-related protein Rab-10 OS=Homo sapiens GN=RAB10 PE=1 SV=1 -	RAB10	P61026	26.5	4	22.5266	8.38232	3	263484
Elongation factor Tu, mitochondrial OS=Homo sapiens GN=TUFM PE=1 SV=2 -	EFTU	P49411	30.09	9	49.5102	7.60596	3	529981		Actin-related protein 3 OS=Homo sapiens GN=ACTR3 PE=1 SV=3 -	ARP3	P61158	27.75	6	47.341	5.88428	3	478543
Alpha-aminoadipic semialdehyde dehydrogenase OS=Homo sapiens GN=ALDH7A1 PE=1 SV=5 -	AL7A1	P49419	11.69	4	58.4501	7.98682	3	643824		Alpha-centractin OS=Homo sapiens GN=ACTR1A PE=1 SV=1 -	ACTZ	P61163	21.28	3	42.5869	6.63916	3	149334
Alanine--tRNA ligase, cytoplasmic OS=Homo sapiens GN=AARS PE=1 SV=2 -	SYAC	P49588	19.73	11	106.743	5.52881	3	280482		ADP-ribosylation factor 3 OS=Homo sapiens GN=ARF3 PE=1 SV=2 -	ARF3	P61204	44.2	2	20.5877	7.43018	3	786314
Cysteine--tRNA ligase, cytoplasmic OS=Homo sapiens GN=CARS PE=1 SV=3 -	SYCC	P49589	12.03	6	85.4192	6.75635	3	214610		60S ribosomal protein L15 OS=Homo sapiens GN=RPL15 PE=1 SV=2 -	RL15	P61313	12.75	2	24.1311	11.6196	3	385443
Proteasome subunit beta type-3 OS=Homo sapiens GN=PSMB3 PE=1 SV=2 -	PSB3	P49720	30.73	4	22.9335	6.55127	3	347372		Prefoldin subunit 3 OS=Homo sapiens GN=VBP1 PE=1 SV=3 -	PFD3	P61758	21.32	3	22.6434	7.10791	3	201184
Proteasome subunit beta type-2 OS=Homo sapiens GN=PSMB2 PE=1 SV=1 -	PSB2	P49721	28.86	4	22.8217	7.02002	3	315179		Heterogeneous nuclear ribonucleoprotein K OS=Homo sapiens GN=HNRNPK PE=1 SV=1 -	HNRPK	P61978	21.6	7	50.9444	5.5415	3	511559
DNA replication licensing factor MCM2 OS=Homo sapiens GN=MCM2 PE=1 SV=4 -	MCM2	P49736	12.06	8	101.832	5.51611	3	311094		14-3-3 protein gamma OS=Homo sapiens GN=YWHAG PE=1 SV=2 -	1433G	P61981	35.63	5	28.2849	4.89404	3	115270
Transmembrane emp24 domain-containing protein 10 OS=Homo sapiens GN=TMED10 PE=1 SV=2 -	TMEDA	P49755	13.24	4	24.96	7.44482	3	395738		40S ribosomal protein S7 OS=Homo sapiens GN=RPS7 PE=1 SV=1 -	RS7	P62081	33.51	4	22.1133	10.0962	3	857701
Rab GDP dissociation inhibitor beta OS=Homo sapiens GN=GDI2 PE=1 SV=2 -	GDIB	P50395	51.69	13	50.6309	6.46826	3	718394		26S protease regulatory subunit 8 OS=Homo sapiens GN=PSMC5 PE=1 SV=1 -	PRS8	P62195	12.56	3	45.5971	7.54736	3	483394
Sulfate transporter OS=Homo sapiens GN=SLC26A2 PE=1 SV=2 -	S26A2	P50443	11.37	5	81.6089	8.38232	3	79774		40S ribosomal protein S8 OS=Homo sapiens GN=RPS8 PE=1 SV=2 -	RS8	P62241	26.44	4	24.1902	10.3159	3	585948
Serpin H1 OS=Homo sapiens GN=SERPINH1 PE=1 SV=2 -	SERPH	P50454	6.22	2	46.4112	8.68994	3	429157		14-3-3 protein epsilon OS=Homo sapiens GN=YWHAE PE=1 SV=1 -	1433E	P62258	33.33	6	29.1554	4.7417	3	1.2136e+06
Dynamin-2 OS=Homo sapiens GN=DNM2 PE=1 SV=2 -	DYN2	P50570	17.7	8	98.0032	7.44482	3	306835		40S ribosomal protein S13 OS=Homo sapiens GN=RPS13 PE=1 SV=2 -	RS13	P62277	18.54	3	17.2117	10.5356	3	624255
60S ribosomal protein L14 OS=Homo sapiens GN=RPL14 PE=1 SV=4 -	RL14	P50914	10.23	2	23.417	10.9312	3	497803		Small nuclear ribonucleoprotein Sm D1 OS=Homo sapiens GN=SNRPD1 PE=1 SV=1 -	SMD1	P62314	45.38	3	13.2734	11.561	3	206137
T-complex protein 1 subunit theta OS=Homo sapiens GN=CCT8 PE=1 SV=4 -	TCPQ	P50990	24.64	10	59.5825	5.60498	3	712326		60S ribosomal protein L7a OS=Homo sapiens GN=RPL7A PE=1 SV=2 -	RL7A	P62424	18.05	3	29.977	10.6089	3	437257
T-complex protein 1 subunit delta OS=Homo sapiens GN=CCT4 PE=1 SV=4 -	TCPD	P50991	24.49	10	57.8878	7.82568	3	779883		Eukaryotic peptide chain release factor subunit 1 OS=Homo sapiens GN=ETF1 PE=1 SV=3 -	ERF1	P62495	12.13	4	49.0002	5.70654	3	564011
Ras-related protein Rab-5C OS=Homo sapiens GN=RAB5C PE=1 SV=2 -	RAB5C	P51148	26.85	3	23.4678	8.41162	3	220952		40S ribosomal protein S4, X isoform OS=Homo sapiens GN=RPS4X PE=1 SV=2 -	RS4X	P62701	19.39	5	29.5791	10.1548	3	517679
Ras-related protein Rab-7a OS=Homo sapiens GN=RAB7A PE=1 SV=1 -	RAB7A	P51149	52.17	8	23.4748	6.69775	3	488280		60S ribosomal protein L23a OS=Homo sapiens GN=RPL23A PE=1 SV=1 -	RL23A	P62750	17.31	2	17.6841	10.4478	3	423234
Translocon-associated protein subunit delta OS=Homo sapiens GN=SSR4 PE=1 SV=1 -	SSRD	P51571	17.34	2	18.9866	6.15088	3	432277		40S ribosomal protein S6 OS=Homo sapiens GN=RPS6 PE=1 SV=1 -	RS6	P62753	12.85	2	28.663	10.8433	3	369402
Ubiquitin carboxyl-terminal hydrolase 11 OS=Homo sapiens GN=USP11 PE=1 SV=3 -	UBP11	P51784	9.24	6	109.747	5.45264	3	194706		Ras-related protein Rab-1A OS=Homo sapiens GN=RAB1A PE=1 SV=3 -	RAB1A	P62820	25.37	1	22.6634	6.21436	3	210728
Hepatoma-derived growth factor OS=Homo sapiens GN=HDGF PE=1 SV=1 -	HDGF	P51858	17.92	2	26.7719	4.729	3	241739		GTP-binding nuclear protein Ran OS=Homo sapiens GN=RAN PE=1 SV=3 -	RAN	P62826	21.3	4	24.4076	7.48877	3	728090
6-phosphogluconate dehydrogenase, decarboxylating OS=Homo sapiens GN=PGD PE=1 SV=3 -	6PGD	P52209	26.92	8	53.106	7.2251	3	507681		60S ribosomal protein L23 OS=Homo sapiens GN=RPL23 PE=1 SV=1 -	RL23	P62829	25	2	14.8561	10.5063	3	328663
Heterogeneous nuclear ribonucleoprotein M OS=Homo sapiens GN=HNRNPM PE=1 SV=3 -	HNRPM	P52272	14.11	7	77.4643	8.70459	3	690677		Guanine nucleotide-binding protein G(I)/G(S)/G(T) subunit beta-1 OS=Homo sapiens GN=GNB1 PE=1 SV=3 -	GBB1	P62873	14.12	2	37.353	5.99854	3	189457
Rho GDP-dissociation inhibitor 1 OS=Homo sapiens GN=ARHGDIA PE=1 SV=3 -	GDIR1	P52565	45.1	5	23.1927	5.10986	3	686380		60S ribosomal protein L11 OS=Homo sapiens GN=RPL11 PE=1 SV=2 -	RL11	P62913	28.09	3	20.2396	9.59814	3	1.26327e+06
Heterogeneous nuclear ribonucleoprotein F OS=Homo sapiens GN=HNRNPF PE=1 SV=3 -	HNRPF	P52597	21.69	4	45.6429	5.57959	3	358039		Peptidyl-prolyl cis-trans isomerase A OS=Homo sapiens GN=PPIA PE=1 SV=2 -	PPIA	P62937	39.39	6	18.0009	7.81104	3	4.39293e+06
Hexokinase-2 OS=Homo sapiens GN=HK2 PE=1 SV=2 -	HXK2	P52789	7.85	3	102.313	6.04932	3	614647		Ubiquitin-40S ribosomal protein S27a OS=Homo sapiens GN=RPS27A PE=1 SV=2 -	RS27A	P62979	28.85	3	17.9535	9.64209	3	1.31781e+06
F-actin-capping protein subunit alpha-1 OS=Homo sapiens GN=CAPZA1 PE=1 SV=3 -	CAZA1	P52907	34.62	4	32.9023	5.69385	3	670841		AP-2 complex subunit beta OS=Homo sapiens GN=AP2B1 PE=1 SV=1 -	AP2B1	P63010	15.69	6	104.486	5.37646	3	171217
Cysteine-rich protein 2 OS=Homo sapiens GN=CRIP2 PE=1 SV=1 -	CRIP2	P52943	24.52	2	22.478	8.71924	3	445325		Guanine nucleotide-binding protein G(s) subunit alpha isoforms short OS=Homo sapiens GN=GNAS PE=1 SV=1 -	GNAS2	P63092	10.66	3	45.6359	5.8208	3	378547
ATP-citrate synthase OS=Homo sapiens GN=ACLY PE=1 SV=3 -	ACLY	P53396	23.07	16	120.762	7.32764	3	367801		14-3-3 protein zeta/delta OS=Homo sapiens GN=YWHAZ PE=1 SV=1 -	1433Z	P63104	28.98	5	27.7277	4.79248	3	1.4444e+06
Coatomer subunit beta OS=Homo sapiens GN=COPB1 PE=1 SV=3 -	COPB	P53618	22.35	15	107.074	6.04932	3	488656		Eukaryotic translation initiation factor 5A-1 OS=Homo sapiens GN=EIF5A PE=1 SV=2 -	IF5A1	P63241	61.69	9	16.8214	5.23682	3	1.01575e+06
Coatomer subunit alpha OS=Homo sapiens GN=COPA PE=1 SV=2 -	COPA	P53621	29.58	24	138.258	7.66455	3	503114		Receptor of activated protein C kinase 1 OS=Homo sapiens GN=RACK1 PE=1 SV=3 -	RACK1	P63244	48.9	9	35.0546	7.69385	3	1.22993e+06
Protein transport protein Sec24C OS=Homo sapiens GN=SEC24C PE=1 SV=3 -	SC24C	P53992	8.41	5	118.249	7.06396	3	213577		Nuclease-sensitive element-binding protein 1 OS=Homo sapiens GN=YBX1 PE=1 SV=3 -	YBOX1	P67809	14.51	2	35.9027	9.87646	3	865936
Adenylate kinase 2, mitochondrial OS=Homo sapiens GN=AK2 PE=1 SV=2 -	KAD2	P54819	41.42	6	26.4608	7.81104	3	559533		Tropomyosin alpha-4 chain OS=Homo sapiens GN=TPM4 PE=1 SV=3 -	TPM4	P67936	17.34	3	28.5045	4.69092	3	238140
Exportin-2 OS=Homo sapiens GN=CSE1L PE=1 SV=3 -	XPO2	P55060	20.49	13	110.346	5.77002	3	509414		Actin, alpha cardiac muscle 1 OS=Homo sapiens GN=ACTC1 PE=1 SV=1 -	ACTC	P68032	27.32	2	41.9919	5.38916	3	6.71105e+06
Transitional endoplasmic reticulum ATPase OS=Homo sapiens GN=VCP PE=1 SV=4 -	TERA	P55072	49.26	28	89.2657	5.26221	3	1.06949e+06		Elongation factor 1-alpha 1 OS=Homo sapiens GN=EEF1A1 PE=1 SV=1 -	EF1A1	P68104	39.39	6	50.1091	9.01221	3	1.02769e+06
Nucleosome assembly protein 1-like 1 OS=Homo sapiens GN=NAP1L1 PE=1 SV=1 -	NP1L1	P55209	22.25	7	45.3459	4.4624	3	569818		Tubulin alpha-1B chain OS=Homo sapiens GN=TUBA1B PE=1 SV=1 -	TBA1B	P68363	54.32	1	50.1196	5.05908	3	3.5079e+06
Puromycin-sensitive aminopeptidase OS=Homo sapiens GN=NPEPPS PE=1 SV=2 -	PSA	P55786	20.46	11	103.211	5.71924	3	320767		Casein kinase II subunit alpha OS=Homo sapiens GN=CSNK2A1 PE=1 SV=1 -	CSK21	P68400	26.85	6	45.1148	7.73779	3	416742
Eukaryotic translation initiation factor 3 subunit B OS=Homo sapiens GN=EIF3B PE=1 SV=3 -	EIF3B	P55884	19.16	10	92.4238	4.99561	3	372653		Platelet-activating factor acetylhydrolase IB subunit beta OS=Homo sapiens GN=PAFAH1B2 PE=1 SV=1 -	PA1B2	P68402	22.71	3	25.5531	5.92236	3	132870
Methionine--tRNA ligase, cytoplasmic OS=Homo sapiens GN=MARS PE=1 SV=2 -	SYMC	P56192	21.11	12	101.052	6.16357	3	359271		T-complex protein 1 subunit beta OS=Homo sapiens GN=CCT2 PE=1 SV=4 -	TCPB	P78371	36.07	13	57.4521	6.45557	3	496478
Eukaryotic translation initiation factor 6 OS=Homo sapiens GN=EIF6 PE=1 SV=1 -	IF6	P56537	46.94	6	26.5822	4.67822	3	523457		DNA-dependent protein kinase catalytic subunit OS=Homo sapiens GN=PRKDC PE=1 SV=3 -	PRKDC	P78527	24.9	76	468.788	7.12256	3	255727
Actin-related protein 2/3 complex subunit 4 OS=Homo sapiens GN=ARPC4 PE=1 SV=3 -	ARPC4	P59998	47.62	5	19.6543	8.42627	3	232451		Basement membrane-specific heparan sulfate proteoglycan core protein OS=Homo sapiens GN=HSPG2 PE=1 SV=4 -	PGBM	P98160	2.35	6	468.532	6.50732	3	57465.5
Triosephosphate isomerase OS=Homo sapiens GN=TPI1 PE=1 SV=3 -	TPIS	P60174	58.04	12	30.7717	5.92236	3	2.94078e+06		RNA-binding protein 3 OS=Homo sapiens GN=RBM3 PE=1 SV=1 -	RBM3	P98179	31.85	2	17.16	8.90967	3	256444
Eukaryotic translation initiation factor 3 subunit E OS=Homo sapiens GN=EIF3E PE=1 SV=1 -	EIF3E	P60228	18.88	5	52.1874	6.03662	3	530915		Vigilin OS=Homo sapiens GN=HDLBP PE=1 SV=2 -	VIGLN	Q00341	7.57	6	141.368	6.87354	3	243676
Actin, cytoplasmic 1 OS=Homo sapiens GN=ACTB PE=1 SV=1 -	ACTB	P60709	54.93	7	41.7097	5.47803	3	2.01237e+07		Clathrin heavy chain 1 OS=Homo sapiens GN=CLTC PE=1 SV=5 -	CLH1	Q00610	43.58	39	191.493	5.69385	3	897204
Eukaryotic initiation factor 4A-I OS=Homo sapiens GN=EIF4A1 PE=1 SV=1 -	IF4A1	P60842	49.01	6	46.1246	5.47803	3	543060		Heterogeneous nuclear ribonucleoprotein U OS=Homo sapiens GN=HNRNPU PE=1 SV=6 -	HNRPU	Q00839	10.91	7	90.528	5.99854	3	381174
Proteasome subunit alpha type-6 OS=Homo sapiens GN=PSMA6 PE=1 SV=1 -	PSA6	P60900	20.73	5	27.3818	6.75635	3	304793		Spectrin beta chain, non-erythrocytic 1 OS=Homo sapiens GN=SPTBN1 PE=1 SV=2 -	SPTB2	Q01082	28.98	42	274.439	5.56689	3	270530
Cell division control protein 42 homolog OS=Homo sapiens GN=CDC42 PE=1 SV=2 -	CDC42	P60953	34.55	4	21.245	6.55127	3	290581		Protein SET OS=Homo sapiens GN=SET PE=1 SV=3 -	SET	Q01105	11.03	2	33.4687	4.32275	3	462364
Destrin OS=Homo sapiens GN=DSTN PE=1 SV=3 -	DEST	P60981	26.67	3	18.4935	7.85498	3	513234		Adenylyl cyclase-associated protein 1 OS=Homo sapiens GN=CAP1 PE=1 SV=5 -	CAP1	Q01518	19.37	6	51.8687	8.06006	3	396521
Ras-related protein Rab-2A OS=Homo sapiens GN=RAB2A PE=1 SV=1 -	RAB2A	P61019	31.6	5	23.5308	6.53662	3	540411		ATP-dependent 6-phosphofructokinase, platelet type OS=Homo sapiens GN=PFKP PE=1 SV=2 -	PFKAP	Q01813	22.32	11	85.5415	7.54736	3	378627
Ras-related protein Rab-10 OS=Homo sapiens GN=RAB10 PE=1 SV=1 -	RAB10	P61026	23	3	22.5266	8.38232	3	284952		1-phosphatidylinositol 4,5-bisphosphate phosphodiesterase beta-3 OS=Homo sapiens GN=PLCB3 PE=1 SV=2 -	PLCB3	Q01970	3.65	2	138.713	5.89697	3	49522.9
Ubiquitin-conjugating enzyme E2 N OS=Homo sapiens GN=UBE2N PE=1 SV=1 -	UBE2N	P61088	27.63	3	17.127	6.56592	3	511322		60S ribosomal protein L18a OS=Homo sapiens GN=RPL18A PE=1 SV=2 -	RL18A	Q02543	13.07	2	20.7489	10.7114	3	319752
Ras-related protein Rab-14 OS=Homo sapiens GN=RAB14 PE=1 SV=4 -	RAB14	P61106	53.95	7	23.8819	6.21436	3	647605		Peptidyl-prolyl cis-trans isomerase FKBP4 OS=Homo sapiens GN=FKBP4 PE=1 SV=3 -	FKBP4	Q02790	11.33	3	51.7721	5.42725	3	460075
Actin-related protein 3 OS=Homo sapiens GN=ACTR3 PE=1 SV=3 -	ARP3	P61158	38.04	8	47.341	5.88428	3	483639		Procollagen-lysine,2-oxoglutarate 5-dioxygenase 1 OS=Homo sapiens GN=PLOD1 PE=1 SV=2 -	PLOD1	Q02809	20.63	10	83.4974	6.94678	3	476639
Alpha-centractin OS=Homo sapiens GN=ACTR1A PE=1 SV=1 -	ACTZ	P61163	23.67	6	42.5869	6.63916	3	325613		60S ribosomal protein L6 OS=Homo sapiens GN=RPL6 PE=1 SV=3 -	RL6	Q02878	11.11	2	32.7076	10.5796	3	174454
ADP-ribosylation factor 3 OS=Homo sapiens GN=ARF3 PE=1 SV=2 -	ARF3	P61204	48.62	3	20.5877	7.43018	3	415709		UBX domain-containing protein 1 OS=Homo sapiens GN=UBXN1 PE=1 SV=2 -	UBXN1	Q04323	16.84	2	33.3049	5.24951	3	334998
40S ribosomal protein S3a OS=Homo sapiens GN=RPS3A PE=1 SV=2 -	RS3A	P61247	11.74	2	29.9257	9.72998	3	455214		Lactoylglutathione lyase OS=Homo sapiens GN=GLO1 PE=1 SV=4 -	LGUL	Q04760	19.57	2	20.7642	5.31299	3	138855
60S ribosomal protein L15 OS=Homo sapiens GN=RPL15 PE=1 SV=2 -	RL15	P61313	12.75	2	24.1311	11.6196	3	331601		Glutamine--fructose-6-phosphate aminotransferase isomerizing] 1 OS=Homo sapiens GN=GFPT1 PE=1 SV=3 -	GFPT1	Q06210	13.73	6	78.7563	7.10791	3	373462
Protein transport protein Sec61 subunit alpha isoform 1 OS=Homo sapiens GN=SEC61A1 PE=1 SV=2 -	S61A1	P61619	9.03	2	52.2305	8.06006	3	205611		Proteasome activator complex subunit 1 OS=Homo sapiens GN=PSME1 PE=1 SV=1 -	PSME1	Q06323	31.33	6	28.705	6.02393	3	378836
Prefoldin subunit 3 OS=Homo sapiens GN=VBP1 PE=1 SV=3 -	PFD3	P61758	21.32	3	22.6434	7.10791	3	167156		Peroxiredoxin-1 OS=Homo sapiens GN=PRDX1 PE=1 SV=1 -	PRDX1	Q06830	35.68	4	22.0963	8.1333	3	739854
Coatomer subunit zeta-1 OS=Homo sapiens GN=COPZ1 PE=1 SV=1 -	COPZ1	P61923	28.25	3	20.1855	4.80518	3	244222		Complement component 1 Q subcomponent-binding protein, mitochondrial OS=Homo sapiens GN=C1QBP PE=1 SV=1 -	C1QBP	Q07021	42.2	7	31.3426	4.84326	3	457662
Heterogeneous nuclear ribonucleoprotein K OS=Homo sapiens GN=HNRNPK PE=1 SV=1 -	HNRPK	P61978	29.37	8	50.9444	5.5415	3	524860		Cytoskeleton-associated protein 4 OS=Homo sapiens GN=CKAP4 PE=1 SV=2 -	CKAP4	Q07065	15.28	7	65.9827	5.92236	3	404932
14-3-3 protein gamma OS=Homo sapiens GN=YWHAG PE=1 SV=2 -	1433G	P61981	31.17	5	28.2849	4.89404	3	121103		ATP-dependent RNA helicase A OS=Homo sapiens GN=DHX9 PE=1 SV=4 -	DHX9	Q08211	19.61	16	140.869	6.84424	3	301407
40S ribosomal protein S7 OS=Homo sapiens GN=RPS7 PE=1 SV=1 -	RS7	P62081	39.69	6	22.1133	10.0962	3	920228		Galectin-3-binding protein OS=Homo sapiens GN=LGALS3BP PE=1 SV=1 -	LG3BP	Q08380	12.99	5	65.2893	5.2749	3	302361
26S protease regulatory subunit 4 OS=Homo sapiens GN=PSMC1 PE=1 SV=1 -	PRS4	P62191	16.14	4	49.1537	6.21436	3	352424		FACT complex subunit SSRP1 OS=Homo sapiens GN=SSRP1 PE=1 SV=1 -	SSRP1	Q08945	8.89	4	81.0244	6.87354	3	184153
40S ribosomal protein S8 OS=Homo sapiens GN=RPS8 PE=1 SV=2 -	RS8	P62241	26.44	4	24.1902	10.3159	3	587527		Histone-binding protein RBBP4 OS=Homo sapiens GN=RBBP4 PE=1 SV=3 -	RBBP4	Q09028	4.94	2	47.6261	4.89404	3	650213
40S ribosomal protein S16 OS=Homo sapiens GN=RPS16 PE=1 SV=2 -	RS16	P62249	30.14	4	16.435	10.2134	3	868214		Neuroblast differentiation-associated protein AHNAK OS=Homo sapiens GN=AHNAK PE=1 SV=2 -	AHNK	Q09666	29.02	73	628.699	6.15088	3	635410
14-3-3 protein epsilon OS=Homo sapiens GN=YWHAE PE=1 SV=1 -	1433E	P62258	27.84	5	29.1554	4.7417	3	770782		Interleukin enhancer-binding factor 2 OS=Homo sapiens GN=ILF2 PE=1 SV=2 -	ILF2	Q12905	14.62	3	43.0352	5.26221	3	431227
40S ribosomal protein S14 OS=Homo sapiens GN=RPS14 PE=1 SV=3 -	RS14	P62263	20.53	3	16.2625	10.0522	3	508081		Interleukin enhancer-binding factor 3 OS=Homo sapiens GN=ILF3 PE=1 SV=3 -	ILF3	Q12906	8.84	5	95.2791	8.76318	3	359413
40S ribosomal protein S13 OS=Homo sapiens GN=RPS13 PE=1 SV=2 -	RS13	P62277	18.54	3	17.2117	10.5356	3	735512		Delta(3,5)-Delta(2,4)-dienoyl-CoA isomerase, mitochondrial OS=Homo sapiens GN=ECH1 PE=1 SV=2 -	ECH1	Q13011	33.54	6	35.7934	8.00146	3	434607
Small nuclear ribonucleoprotein Sm D1 OS=Homo sapiens GN=SNRPD1 PE=1 SV=1 -	SMD1	P62314	45.38	3	13.2734	11.561	3	227467		S-methyl-5'-thioadenosine phosphorylase OS=Homo sapiens GN=MTAP PE=1 SV=2 -	MTAP	Q13126	19.08	3	31.2158	7.18115	3	170674
Small nuclear ribonucleoprotein Sm D2 OS=Homo sapiens GN=SNRPD2 PE=1 SV=1 -	SMD2	P62316	16.1	2	13.5182	9.90576	3	226764		Peroxiredoxin-4 OS=Homo sapiens GN=PRDX4 PE=1 SV=1 -	PRDX4	Q13162	32.47	5	30.5208	6.29053	3	751412
60S ribosomal protein L7a OS=Homo sapiens GN=RPL7A PE=1 SV=2 -	RL7A	P62424	18.05	3	29.977	10.6089	3	554547		26S proteasome non-ATPase regulatory subunit 2 OS=Homo sapiens GN=PSMD2 PE=1 SV=3 -	PSMD2	Q13200	18.28	10	100.136	5.19873	3	284239
40S ribosomal protein S4, X isoform OS=Homo sapiens GN=RPS4X PE=1 SV=2 -	RS4X	P62701	30.04	7	29.5791	10.1548	3	381154		Transcription intermediary factor 1-beta OS=Homo sapiens GN=TRIM28 PE=1 SV=5 -	TIF1B	Q13263	12.57	8	88.4934	5.77002	3	354869
40S ribosomal protein S6 OS=Homo sapiens GN=RPS6 PE=1 SV=1 -	RS6	P62753	17.67	3	28.663	10.8433	3	918174		Ras GTPase-activating protein-binding protein 1 OS=Homo sapiens GN=G3BP1 PE=1 SV=1 -	G3BP1	Q13283	10.3	3	52.1321	5.51611	3	230182
GTP-binding nuclear protein Ran OS=Homo sapiens GN=RAN PE=1 SV=3 -	RAN	P62826	12.5	2	24.4076	7.48877	3	706777		28 kDa heat- and acid-stable phosphoprotein OS=Homo sapiens GN=PDAP1 PE=1 SV=1 -	HAP28	Q13442	16.02	2	20.6176	8.86572	3	316199
60S ribosomal protein L23 OS=Homo sapiens GN=RPL23 PE=1 SV=1 -	RL23	P62829	25	2	14.8561	10.5063	3	382048		Phosphatidylinositol-binding clathrin assembly protein OS=Homo sapiens GN=PICALM PE=1 SV=2 -	PICAL	Q13492	11.35	4	70.71	7.89893	3	154248
40S ribosomal protein S24 OS=Homo sapiens GN=RPS24 PE=1 SV=1 -	RS24	P62847	20.3	2	15.4134	10.7847	3	373066		Tubulin beta-3 chain OS=Homo sapiens GN=TUBB3 PE=1 SV=2 -	TBB3	Q13509	49.78	5	50.4003	4.93213	3	336640
40S ribosomal protein S25 OS=Homo sapiens GN=RPS25 PE=1 SV=1 -	RS25	P62851	8.8	2	13.7337	10.1108	3	918996		Dynactin subunit 2 OS=Homo sapiens GN=DCTN2 PE=1 SV=4 -	DCTN2	Q13561	15.96	4	44.2039	5.21143	3	486902
Guanine nucleotide-binding protein G(I)/G(S)/G(T) subunit beta-1 OS=Homo sapiens GN=GNB1 PE=1 SV=3 -	GBB1	P62873	8.53	2	37.353	5.99854	3	368455		Cullin-1 OS=Homo sapiens GN=CUL1 PE=1 SV=2 -	CUL1	Q13616	4.9	3	89.622	8.00146	3	84989.1
60S ribosomal protein L10a OS=Homo sapiens GN=RPL10A PE=1 SV=2 -	RL10A	P62906	22.58	4	24.8155	9.93506	3	888720		Nascent polypeptide-associated complex subunit alpha OS=Homo sapiens GN=NACA PE=1 SV=1 -	NACA	Q13765	19.53	3	23.3697	4.56396	3	598570
Peptidyl-prolyl cis-trans isomerase A OS=Homo sapiens GN=PPIA PE=1 SV=2 -	PPIA	P62937	55.76	9	18.0009	7.81104	3	3.78713e+06		Spectrin alpha chain, non-erythrocytic 1 OS=Homo sapiens GN=SPTAN1 PE=1 SV=3 -	SPTN1	Q13813	24.88	38	284.364	5.35107	3	410243
AP-2 complex subunit beta OS=Homo sapiens GN=AP2B1 PE=1 SV=1 -	AP2B1	P63010	20.06	8	104.486	5.37646	3	279396		Calcyphosin OS=Homo sapiens GN=CAPS PE=1 SV=1 -	CAYP1	Q13938	14.81	2	20.9543	4.89404	3	409184
14-3-3 protein zeta/delta OS=Homo sapiens GN=YWHAZ PE=1 SV=1 -	1433Z	P63104	40.82	9	27.7277	4.79248	3	851203		Eukaryotic translation initiation factor 3 subunit A OS=Homo sapiens GN=EIF3A PE=1 SV=1 -	EIF3A	Q14152	12.23	11	166.468	6.78564	3	239041
Eukaryotic translation initiation factor 5A-1 OS=Homo sapiens GN=EIF5A PE=1 SV=2 -	IF5A1	P63241	50.65	7	16.8214	5.23682	3	663806		Cytoplasmic dynein 1 heavy chain 1 OS=Homo sapiens GN=DYNC1H1 PE=1 SV=5 -	DYHC1	Q14204	26.78	90	532.072	6.40479	3	230333
Receptor of activated protein C kinase 1 OS=Homo sapiens GN=RACK1 PE=1 SV=3 -	RACK1	P63244	46.69	8	35.0546	7.69385	3	954074		Neutral alpha-glucosidase AB OS=Homo sapiens GN=GANAB PE=1 SV=3 -	GANAB	Q14697	33.37	19	106.807	6.13818	3	2.26514e+06
Actin, gamma-enteric smooth muscle OS=Homo sapiens GN=ACTG2 PE=1 SV=1 -	ACTH	P63267	21.28	3	41.8498	5.47803	3	1.27971e+06		Major vault protein OS=Homo sapiens GN=MVP PE=1 SV=4 -	MVP	Q14764	16.24	8	99.2659	5.47803	3	242248
Serine/threonine-protein phosphatase 2A catalytic subunit alpha isoform OS=Homo sapiens GN=PPP2CA PE=1 SV=1 -	PP2AA	P67775	41.42	8	35.5714	5.5415	3	634336		Importin subunit beta-1 OS=Homo sapiens GN=KPNB1 PE=1 SV=2 -	IMB1	Q14974	23.74	12	97.108	4.77979	3	338718
Tropomyosin alpha-4 chain OS=Homo sapiens GN=TPM4 PE=1 SV=3 -	TPM4	P67936	12.1	1	28.5045	4.69092	3	264492		Nuclear mitotic apparatus protein 1 OS=Homo sapiens GN=NUMA1 PE=1 SV=2 -	NUMA1	Q14980	6.86	9	238.115	5.78271	3	149048
Elongation factor 1-alpha 1 OS=Homo sapiens GN=EEF1A1 PE=1 SV=1 -	EF1A1	P68104	36.36	10	50.1091	9.01221	3	3.73246e+06		26S proteasome non-ATPase regulatory subunit 6 OS=Homo sapiens GN=PSMD6 PE=1 SV=1 -	PSMD6	Q15008	10.54	3	45.5023	5.61768	3	289580
Tubulin alpha-1B chain OS=Homo sapiens GN=TUBA1B PE=1 SV=1 -	TBA1B	P68363	58.98	1	50.1196	5.05908	3	1.72817e+06		Septin-2 OS=Homo sapiens GN=SEPT2 PE=1 SV=1 -	37500	Q15019	28.81	6	41.4613	6.59521	3	487603
Platelet-activating factor acetylhydrolase IB subunit beta OS=Homo sapiens GN=PAFAH1B2 PE=1 SV=1 -	PA1B2	P68402	22.71	3	25.5531	5.92236	3	152344		Lysine--tRNA ligase OS=Homo sapiens GN=KARS PE=1 SV=3 -	SYK	Q15046	17.92	6	68.0046	6.354	3	245641
Hemoglobin subunit alpha OS=Homo sapiens GN=HBA1 PE=1 SV=2 -	HBA	P69905	19.01	2	15.2479	8.67529	3	1.3645e+06		Early endosome antigen 1 OS=Homo sapiens GN=EEA1 PE=1 SV=2 -	EEA1	Q15075	10.7	10	162.367	5.68115	3	230451
T-complex protein 1 subunit beta OS=Homo sapiens GN=CCT2 PE=1 SV=4 -	TCPB	P78371	35.7	13	57.4521	6.45557	3	623250		Protein disulfide-isomerase A6 OS=Homo sapiens GN=PDIA6 PE=1 SV=1 -	PDIA6	Q15084	44.09	12	48.0913	5.08447	3	2.39077e+06
Glutathione S-transferase omega-1 OS=Homo sapiens GN=GSTO1 PE=1 SV=2 -	GSTO1	P78417	7.47	2	27.548	6.59521	3	1.12555e+06		Plectin OS=Homo sapiens GN=PLEC PE=1 SV=3 -	PLEC	Q15149	24.42	74	531.466	5.96045	3	411218
DNA-dependent protein kinase catalytic subunit OS=Homo sapiens GN=PRKDC PE=1 SV=3 -	PRKDC	P78527	28.8	86	468.788	7.12256	3	271013		Inorganic pyrophosphatase OS=Homo sapiens GN=PPA1 PE=1 SV=2 -	IPYR	Q15181	33.56	7	32.6392	5.85889	3	489092
60S ribosomal protein L19 OS=Homo sapiens GN=RPL19 PE=1 SV=1 -	RL19	P84098	9.18	2	23.4512	11.4731	3	440293		Prostaglandin E synthase 3 OS=Homo sapiens GN=PTGES3 PE=1 SV=1 -	TEBP	Q15185	26.25	3	18.6854	4.53857	3	344386
RNA-binding protein 3 OS=Homo sapiens GN=RBM3 PE=1 SV=1 -	RBM3	P98179	31.85	2	17.16	8.90967	3	206669		Non-POU domain-containing octamer-binding protein OS=Homo sapiens GN=NONO PE=1 SV=4 -	NONO	Q15233	12.53	3	54.1973	8.95361	3	515174
Phosphate carrier protein, mitochondrial OS=Homo sapiens GN=SLC25A3 PE=1 SV=2 -	MPCP	Q00325	17.96	5	40.0687	9.37842	3	279322		Poly(rC)-binding protein 1 OS=Homo sapiens GN=PCBP1 PE=1 SV=2 -	PCBP1	Q15365	39.33	7	37.4739	7.09326	3	700347
Vigilin OS=Homo sapiens GN=HDLBP PE=1 SV=2 -	VIGLN	Q00341	10.88	9	141.368	6.87354	3	275819		Poly(rC)-binding protein 2 OS=Homo sapiens GN=PCBP2 PE=1 SV=1 -	PCBP2	Q15366	19.73	3	38.5556	6.78564	3	497178
Clathrin heavy chain 1 OS=Homo sapiens GN=CLTC PE=1 SV=5 -	CLH1	Q00610	52.3	67	191.493	5.69385	3	891726		Splicing factor 3B subunit 3 OS=Homo sapiens GN=SF3B3 PE=1 SV=4 -	SF3B3	Q15393	10.85	9	135.492	5.26221	3	267227
Peptidyl-prolyl cis-trans isomerase FKBP3 OS=Homo sapiens GN=FKBP3 PE=1 SV=1 -	FKBP3	Q00688	12.05	2	25.1613	9.27588	3	337691		Protein transport protein Sec23B OS=Homo sapiens GN=SEC23B PE=1 SV=2 -	SC23B	Q15437	11.73	3	86.4235	6.88818	3	356534
Heterogeneous nuclear ribonucleoprotein U OS=Homo sapiens GN=HNRNPU PE=1 SV=6 -	HNRPU	Q00839	14.79	8	90.528	5.99854	3	539669		Transforming growth factor-beta-induced protein ig-h3 OS=Homo sapiens GN=TGFBI PE=1 SV=1 -	BGH3	Q15582	21.96	8	74.634	7.7085	3	176092
Spectrin beta chain, non-erythrocytic 1 OS=Homo sapiens GN=SPTBN1 PE=1 SV=2 -	SPTB2	Q01082	31.18	45	274.439	5.56689	3	330046		NEDD8 OS=Homo sapiens GN=NEDD8 PE=1 SV=1 -	NEDD8	Q15843	34.57	2	9.06595	8.42627	3	145113
Protein SET OS=Homo sapiens GN=SET PE=1 SV=3 -	SET	Q01105	25.52	4	33.4687	4.32275	3	788514		Laminin subunit alpha-4 OS=Homo sapiens GN=LAMA4 PE=1 SV=4 -	LAMA4	Q16363	15.85	18	202.397	6.27783	3	146753
Fatty acid-binding protein, epidermal OS=Homo sapiens GN=FABP5 PE=1 SV=3 -	FABP5	Q01469	41.48	5	15.1546	7.00537	3	561301		DNA damage-binding protein 1 OS=Homo sapiens GN=DDB1 PE=1 SV=1 -	DDB1	Q16531	11.23	7	126.887	5.26221	3	330871
Adenylyl cyclase-associated protein 1 OS=Homo sapiens GN=CAP1 PE=1 SV=5 -	CAP1	Q01518	19.37	6	51.8687	8.06006	3	469408		Dihydropyrimidinase-related protein 2 OS=Homo sapiens GN=DPYSL2 PE=1 SV=1 -	DPYL2	Q16555	25	8	62.2546	6.37939	3	566148
ATP-dependent 6-phosphofructokinase, platelet type OS=Homo sapiens GN=PFKP PE=1 SV=2 -	PFKAP	Q01813	30.74	16	85.5415	7.54736	3	652041		Fascin OS=Homo sapiens GN=FSCN1 PE=1 SV=3 -	FSCN1	Q16658	30.83	9	54.4961	7.23975	3	1.90327e+06
2-oxoglutarate dehydrogenase, mitochondrial OS=Homo sapiens GN=OGDH PE=1 SV=3 -	ODO1	Q02218	21.99	13	115.861	6.85889	3	317684		Kynureninase OS=Homo sapiens GN=KYNU PE=1 SV=1 -	KYNU	Q16719	31.18	10	52.3182	7.03467	3	620215
60S ribosomal protein L18a OS=Homo sapiens GN=RPL18A PE=1 SV=2 -	RL18A	Q02543	17.05	3	20.7489	10.7114	3	274927		Histone H2A type 2-C OS=Homo sapiens GN=HIST2H2AC PE=1 SV=4 -	H2A2C	Q16777	37.21	2	13.9798	10.9019	3	749834
Peptidyl-prolyl cis-trans isomerase FKBP4 OS=Homo sapiens GN=FKBP4 PE=1 SV=3 -	FKBP4	Q02790	10.89	3	51.7721	5.42725	3	458413		UTP--glucose-1-phosphate uridylyltransferase OS=Homo sapiens GN=UGP2 PE=1 SV=5 -	UGPA	Q16851	10.43	3	56.9047	8.14795	3	225031
Procollagen-lysine,2-oxoglutarate 5-dioxygenase 1 OS=Homo sapiens GN=PLOD1 PE=1 SV=2 -	PLOD1	Q02809	19.94	10	83.4974	6.94678	3	370907		MICOS complex subunit MIC60 OS=Homo sapiens GN=IMMT PE=1 SV=1 -	MIC60	Q16891	8.71	4	83.6264	6.48096	3	235228
60S ribosomal protein L6 OS=Homo sapiens GN=RPL6 PE=1 SV=3 -	RL6	Q02878	15.63	3	32.7076	10.5796	3	337280		Heterogeneous nuclear ribonucleoprotein A1-like 2 OS=Homo sapiens GN=HNRNPA1L2 PE=2 SV=2 -	RA1L2	Q32P51	13.44	5	34.2043	8.99756	3	841022
Mitochondrial 2-oxoglutarate/malate carrier protein OS=Homo sapiens GN=SLC25A11 PE=1 SV=3 -	M2OM	Q02978	26.11	6	34.0399	9.90576	3	755996		Triokinase/FMN cyclase OS=Homo sapiens GN=TKFC PE=1 SV=2 -	TKFC	Q3LXA3	17.91	6	58.91	7.48877	3	340745
Single-stranded DNA-binding protein, mitochondrial OS=Homo sapiens GN=SSBP1 PE=1 SV=1 -	SSBP	Q04837	22.3	2	17.249	9.59814	3	158074		Twinfilin-2 OS=Homo sapiens GN=TWF2 PE=1 SV=2 -	TWF2	Q6IBS0	16.62	3	39.5233	6.84424	3	382800
14-3-3 protein eta OS=Homo sapiens GN=YWHAH PE=1 SV=4 -	1433F	Q04917	17.89	3	28.201	4.84326	3	114856		La-related protein 1 OS=Homo sapiens GN=LARP1 PE=1 SV=2 -	LARP1	Q6PKG0	3.01	2	123.434	8.82178	3	49395.8
Glutamine--fructose-6-phosphate aminotransferase isomerizing] 1 OS=Homo sapiens GN=GFPT1 PE=1 SV=3 -	GFPT1	Q06210	9.01	4	78.7563	7.10791	3	272762		Chondroitin sulfate proteoglycan 4 OS=Homo sapiens GN=CSPG4 PE=1 SV=2 -	CSPG4	Q6UVK1	17.7	27	250.382	5.46533	3	272839
Proteasome activator complex subunit 1 OS=Homo sapiens GN=PSME1 PE=1 SV=1 -	PSME1	Q06323	24.1	6	28.705	6.02393	3	543477		CD109 antigen OS=Homo sapiens GN=CD109 PE=1 SV=2 -	CD109	Q6YHK3	16.75	15	161.587	5.84619	3	165981
Peroxiredoxin-1 OS=Homo sapiens GN=PRDX1 PE=1 SV=1 -	PRDX1	Q06830	37.69	4	22.0963	8.1333	3	431506		Tubulin alpha-1A chain OS=Homo sapiens GN=TUBA1A PE=1 SV=1 -	TBA1A	Q71U36	54.32	1	50.1036	5.05908	3	561749
Complement component 1 Q subcomponent-binding protein, mitochondrial OS=Homo sapiens GN=C1QBP PE=1 SV=1 -	C1QBP	Q07021	51.42	8	31.3426	4.84326	3	535065		Staphylococcal nuclease domain-containing protein 1 OS=Homo sapiens GN=SND1 PE=1 SV=1 -	SND1	Q7KZF4	34.07	18	101.934	7.1665	3	306793
Prolow-density lipoprotein receptor-related protein 1 OS=Homo sapiens GN=LRP1 PE=1 SV=2 -	LRP1	Q07954	3.24	9	504.276	5.38916	3	117750		Eukaryotic translation initiation factor 3 subunit M OS=Homo sapiens GN=EIF3M PE=1 SV=1 -	EIF3M	Q7L2H7	17.65	4	42.4758	5.63037	3	239610
Rho GTPase-activating protein 1 OS=Homo sapiens GN=ARHGAP1 PE=1 SV=1 -	RHG01	Q07960	19.13	5	50.4042	6.29053	3	209770		Cytoplasmic FMR1-interacting protein 1 OS=Homo sapiens GN=CYFIP1 PE=1 SV=1 -	CYFP1	Q7L576	9.34	10	145.089	6.90283	3	132469
ATP-dependent RNA helicase A OS=Homo sapiens GN=DHX9 PE=1 SV=4 -	DHX9	Q08211	24.88	21	140.869	6.84424	3	424062		Kinectin OS=Homo sapiens GN=KTN1 PE=1 SV=1 -	KTN1	Q86UP2	8.25	7	156.179	5.64307	3	174677
Galectin-3-binding protein OS=Homo sapiens GN=LGALS3BP PE=1 SV=1 -	LG3BP	Q08380	12.99	5	65.2893	5.2749	3	378475		Cullin-associated NEDD8-dissociated protein 1 OS=Homo sapiens GN=CAND1 PE=1 SV=2 -	CAND1	Q86VP6	17.64	15	136.289	5.78271	3	331033
FACT complex subunit SSRP1 OS=Homo sapiens GN=SSRP1 PE=1 SV=1 -	SSRP1	Q08945	4.23	2	81.0244	6.87354	3	237056		CDGSH iron-sulfur domain-containing protein 2 OS=Homo sapiens GN=CISD2 PE=1 SV=1 -	CISD2	Q8N5K1	21.48	2	15.2685	9.61279	3	437803
Histone-binding protein RBBP4 OS=Homo sapiens GN=RBBP4 PE=1 SV=3 -	RBBP4	Q09028	4.94	2	47.6261	4.89404	3	550363		ER membrane protein complex subunit 1 OS=Homo sapiens GN=EMC1 PE=1 SV=1 -	EMC1	Q8N766	11.88	7	111.689	7.66455	3	172410
Neuroblast differentiation-associated protein AHNAK OS=Homo sapiens GN=AHNAK PE=1 SV=2 -	AHNK	Q09666	29.35	71	628.699	6.15088	3	406819		Thioredoxin domain-containing protein 5 OS=Homo sapiens GN=TXNDC5 PE=1 SV=2 -	TXND5	Q8NBS9	6.71	2	47.5987	5.97314	3	288551
AP-1 complex subunit beta-1 OS=Homo sapiens GN=AP1B1 PE=1 SV=2 -	AP1B1	Q10567	17.49	6	104.57	5.05908	3	241052		Saccharopine dehydrogenase-like oxidoreductase OS=Homo sapiens GN=SCCPDH PE=1 SV=1 -	SCPDL	Q8NBX0	12.12	2	47.1215	9.14404	3	73107.5
WASH complex subunit strumpellin OS=Homo sapiens GN=KIAA0196 PE=1 SV=1 -	STRUM	Q12768	5	4	134.201	6.97607	3	221417		NAD(P)H-hydrate epimerase OS=Homo sapiens GN=APOA1BP PE=1 SV=2 -	NNRE	Q8NCW5	10.76	2	31.6542	7.66455	3	146137
Interleukin enhancer-binding factor 2 OS=Homo sapiens GN=ILF2 PE=1 SV=2 -	ILF2	Q12905	25.64	5	43.0352	5.26221	3	463947		Importin-4 OS=Homo sapiens GN=IPO4 PE=1 SV=2 -	IPO4	Q8TEX9	8.51	5	118.64	4.95752	3	73493.2
Interleukin enhancer-binding factor 3 OS=Homo sapiens GN=ILF3 PE=1 SV=3 -	ILF3	Q12906	18.79	9	95.2791	8.76318	3	528248		Protein FAM3C OS=Homo sapiens GN=FAM3C PE=1 SV=1 -	FAM3C	Q92520	20.26	3	24.6646	8.29443	3	184670
Delta(3,5)-Delta(2,4)-dienoyl-CoA isomerase, mitochondrial OS=Homo sapiens GN=ECH1 PE=1 SV=2 -	ECH1	Q13011	19.51	4	35.7934	8.00146	3	753048		Heat shock protein 105 kDa OS=Homo sapiens GN=HSPH1 PE=1 SV=1 -	HS105	Q92598	25.17	12	96.8037	5.38916	3	500741
S-methyl-5'-thioadenosine phosphorylase OS=Homo sapiens GN=MTAP PE=1 SV=2 -	MTAP	Q13126	30.39	5	31.2158	7.18115	3	433681		eIF-2-alpha kinase activator GCN1 OS=Homo sapiens GN=GCN1 PE=1 SV=6 -	GCN1	Q92616	19.06	32	292.572	7.47412	3	156463
Peroxiredoxin-4 OS=Homo sapiens GN=PRDX4 PE=1 SV=1 -	PRDX4	Q13162	43.17	6	30.5208	6.29053	3	513331		Acidic leucine-rich nuclear phosphoprotein 32 family member B OS=Homo sapiens GN=ANP32B PE=1 SV=1 -	AN32B	Q92688	15.94	3	28.7703	4.05615	3	511508
26S proteasome non-ATPase regulatory subunit 2 OS=Homo sapiens GN=PSMD2 PE=1 SV=3 -	PSMD2	Q13200	23.13	13	100.136	5.19873	3	326645		Histone deacetylase 2 OS=Homo sapiens GN=HDAC2 PE=1 SV=2 -	HDAC2	Q92769	6.35	2	55.3288	5.90967	3	419515
Transcription intermediary factor 1-beta OS=Homo sapiens GN=TRIM28 PE=1 SV=5 -	TIF1B	Q13263	20.48	10	88.4934	5.77002	3	426892		DNA repair protein RAD50 OS=Homo sapiens GN=RAD50 PE=1 SV=1 -	RAD50	Q92878	2.36	2	153.797	6.88818	3	78120.2
Ras GTPase-activating protein-binding protein 1 OS=Homo sapiens GN=G3BP1 PE=1 SV=1 -	G3BP1	Q13283	12.23	4	52.1321	5.51611	3	289481		Rho guanine nucleotide exchange factor 1 OS=Homo sapiens GN=ARHGEF1 PE=1 SV=2 -	ARHG1	Q92888	5.26	4	102.371	5.65576	3	210488
Phosphatidylinositol-binding clathrin assembly protein OS=Homo sapiens GN=PICALM PE=1 SV=2 -	PICAL	Q13492	4.14	2	70.71	7.89893	3	149383		Far upstream element-binding protein 2 OS=Homo sapiens GN=KHSRP PE=1 SV=4 -	FUBP2	Q92945	14.49	7	73.07	7.29834	3	293865
Tubulin beta-3 chain OS=Homo sapiens GN=TUBB3 PE=1 SV=2 -	TBB3	Q13509	54	5	50.4003	4.93213	3	409032		Leucine-rich repeat-containing protein 59 OS=Homo sapiens GN=LRRC59 PE=1 SV=1 -	LRC59	Q96AG4	11.07	2	34.9089	9.56885	3	550198
Dynactin subunit 2 OS=Homo sapiens GN=DCTN2 PE=1 SV=4 -	DCTN2	Q13561	12.47	3	44.2039	5.21143	3	499425		DAZ-associated protein 1 OS=Homo sapiens GN=DAZAP1 PE=1 SV=1 -	DAZP1	Q96EP5	7.62	2	43.3561	8.55811	3	318157
Cullin-1 OS=Homo sapiens GN=CUL1 PE=1 SV=2 -	CUL1	Q13616	13.14	7	89.622	8.00146	3	220407		Ubiquitin thioesterase OTUB1 OS=Homo sapiens GN=OTUB1 PE=1 SV=2 -	OTUB1	Q96FW1	12.55	3	31.2644	4.94482	3	347447
Mannosyl-oligosaccharide glucosidase OS=Homo sapiens GN=MOGS PE=1 SV=5 -	MOGS	Q13724	13.5	7	91.8606	8.89502	3	276570		Importin-9 OS=Homo sapiens GN=IPO9 PE=1 SV=3 -	IPO9	Q96P70	9.8	6	115.889	4.80518	3	127460
Nascent polypeptide-associated complex subunit alpha OS=Homo sapiens GN=NACA PE=1 SV=1 -	NACA	Q13765	19.53	2	23.3697	4.56396	3	862235		Vacuolar protein sorting-associated protein 35 OS=Homo sapiens GN=VPS35 PE=1 SV=2 -	VPS35	Q96QK1	18.97	10	91.6489	5.49072	3	406364
Spectrin alpha chain, non-erythrocytic 1 OS=Homo sapiens GN=SPTAN1 PE=1 SV=3 -	SPTN1	Q13813	28.76	45	284.364	5.35107	3	441659		26S proteasome non-ATPase regulatory subunit 1 OS=Homo sapiens GN=PSMD1 PE=1 SV=2 -	PSMD1	Q99460	12.59	7	105.769	5.38916	3	241825
Calcyphosin OS=Homo sapiens GN=CAPS PE=1 SV=1 -	CAYP1	Q13938	14.81	2	20.9543	4.89404	3	401349		Protein deglycase DJ-1 OS=Homo sapiens GN=PARK7 PE=1 SV=2 -	PARK7	Q99497	51.85	6	19.8785	6.78564	3	309309
Heterogeneous nuclear ribonucleoprotein D0 OS=Homo sapiens GN=HNRNPD PE=1 SV=1 -	HNRPD	Q14103	5.92	2	38.4103	7.81104	3	717136		Synaptic vesicle membrane protein VAT-1 homolog OS=Homo sapiens GN=VAT1 PE=1 SV=2 -	VAT1	Q99536	12.98	3	41.8934	6.29053	3	225941
Eukaryotic translation initiation factor 3 subunit A OS=Homo sapiens GN=EIF3A PE=1 SV=1 -	EIF3A	Q14152	15.56	15	166.468	6.78564	3	250258		Eukaryotic translation initiation factor 3 subunit C OS=Homo sapiens GN=EIF3C PE=1 SV=1 -	EIF3C	Q99613	7.12	6	105.278	5.68115	3	332338
Dynactin subunit 1 OS=Homo sapiens GN=DCTN1 PE=1 SV=3 -	DCTN1	Q14203	9.08	8	141.607	5.80811	3	235171		Prohibitin-2 OS=Homo sapiens GN=PHB2 PE=1 SV=2 -	PHB2	Q99623	24.75	5	33.2759	9.83252	3	495695
Cytoplasmic dynein 1 heavy chain 1 OS=Homo sapiens GN=DYNC1H1 PE=1 SV=5 -	DYHC1	Q14204	28.45	97	532.072	6.40479	3	212255		3-hydroxyacyl-CoA dehydrogenase type-2 OS=Homo sapiens GN=HSD17B10 PE=1 SV=3 -	HCD2	Q99714	34.48	5	26.9061	7.78174	3	451057
DNA replication licensing factor MCM6 OS=Homo sapiens GN=MCM6 PE=1 SV=1 -	MCM6	Q14566	13.52	7	92.8312	5.41455	3	346399		Collagen alpha-1(XII) chain OS=Homo sapiens GN=COL12A1 PE=1 SV=2 -	COCA1	Q99715	6.2	12	332.941	5.52881	3	122833
Neutral alpha-glucosidase AB OS=Homo sapiens GN=GANAB PE=1 SV=3 -	GANAB	Q14697	32.1	20	106.807	6.13818	3	1.65466e+06		Aconitate hydratase, mitochondrial OS=Homo sapiens GN=ACO2 PE=1 SV=2 -	ACON	Q99798	9.23	5	85.3719	7.60596	3	147934
Major vault protein OS=Homo sapiens GN=MVP PE=1 SV=4 -	MVP	Q14764	25.31	15	99.2659	5.47803	3	424750		T-complex protein 1 subunit eta OS=Homo sapiens GN=CCT7 PE=1 SV=2 -	TCPH	Q99832	25.78	9	59.3289	7.6499	3	414939
Chromodomain-helicase-DNA-binding protein 4 OS=Homo sapiens GN=CHD4 PE=1 SV=2 -	CHD4	Q14839	9.78	12	217.867	5.85889	3	122396		Protein arginine N-methyltransferase 1 OS=Homo sapiens GN=PRMT1 PE=1 SV=2 -	ANM1	Q99873	21.61	7	41.4885	5.42725	3	516869
Importin subunit beta-1 OS=Homo sapiens GN=KPNB1 PE=1 SV=2 -	IMB1	Q14974	29.45	16	97.108	4.77979	3	412704		Tubulin alpha-1C chain OS=Homo sapiens GN=TUBA1C PE=1 SV=1 -	TBA1C	Q9BQE3	54.57	2	49.8635	5.09717	3	610967
Nuclear mitotic apparatus protein 1 OS=Homo sapiens GN=NUMA1 PE=1 SV=2 -	NUMA1	Q14980	12.43	16	238.115	5.78271	3	190875		Extended synaptotagmin-1 OS=Homo sapiens GN=ESYT1 PE=1 SV=1 -	ESYT1	Q9BSJ8	15.4	11	122.78	5.8335	3	477830
26S proteasome non-ATPase regulatory subunit 6 OS=Homo sapiens GN=PSMD6 PE=1 SV=1 -	PSMD6	Q15008	13.37	4	45.5023	5.61768	3	356086		Acidic leucine-rich nuclear phosphoprotein 32 family member E OS=Homo sapiens GN=ANP32E PE=1 SV=1 -	AN32E	Q9BTT0	22.39	4	30.6738	3.85303	3	332737
Septin-2 OS=Homo sapiens GN=SEPT2 PE=1 SV=1 -	37500	Q15019	22.99	5	41.4613	6.59521	3	546189		Tubulin beta-6 chain OS=Homo sapiens GN=TUBB6 PE=1 SV=1 -	TBB6	Q9BUF5	37	3	49.825	4.88135	3	260063
116 kDa U5 small nuclear ribonucleoprotein component OS=Homo sapiens GN=EFTUD2 PE=1 SV=1 -	U5S1	Q15029	21.09	13	109.366	4.99561	3	308223		Heterogeneous nuclear ribonucleoprotein U-like protein 1 OS=Homo sapiens GN=HNRNPUL1 PE=1 SV=2 -	HNRL1	Q9BUJ2	5.72	3	95.6793	6.91748	3	210271
Lysine--tRNA ligase OS=Homo sapiens GN=KARS PE=1 SV=3 -	SYK	Q15046	6.87	4	68.0046	6.354	3	398097		Tubulin beta-2B chain OS=Homo sapiens GN=TUBB2B PE=1 SV=1 - [TBB2B_HUMAN]|Tubulin beta-4B chain OS=Homo sapiens GN=TUBB4B PE=1 SV=1 -	TBB4B	Q9BVA1	48.99	2	49.9209	4.89404	3	363956
Early endosome antigen 1 OS=Homo sapiens GN=EEA1 PE=1 SV=2 -	EEA1	Q15075	12.76	12	162.367	5.68115	3	282512		Inosine triphosphate pyrophosphatase OS=Homo sapiens GN=ITPA PE=1 SV=2 -	ITPA	Q9BY32	19.59	3	21.4319	5.65576	3	352051
Protein disulfide-isomerase A6 OS=Homo sapiens GN=PDIA6 PE=1 SV=1 -	PDIA6	Q15084	43.86	11	48.0913	5.08447	3	1.72033e+06		Aminopeptidase B OS=Homo sapiens GN=RNPEP PE=1 SV=2 -	AMPB	Q9H4A4	11.54	6	72.5495	5.74463	3	352785
Plectin OS=Homo sapiens GN=PLEC PE=1 SV=3 -	PLEC	Q15149	16.37	53	531.466	5.96045	3	277318		Acyl-CoA dehydrogenase family member 9, mitochondrial OS=Homo sapiens GN=ACAD9 PE=1 SV=1 -	ACAD9	Q9H845	5.15	2	68.7167	7.95752	3	128341
Serum paraoxonase/arylesterase 2 OS=Homo sapiens GN=PON2 PE=1 SV=3 -	PON2	Q15165	9.6	2	39.3723	5.60498	3	78350.4		Calcyclin-binding protein OS=Homo sapiens GN=CACYBP PE=1 SV=2 -	CYBP	Q9HB71	38.16	5	26.1936	8.25049	3	675214
Inorganic pyrophosphatase OS=Homo sapiens GN=PPA1 PE=1 SV=2 -	IPYR	Q15181	42.91	7	32.6392	5.85889	3	616234		Nucleolar RNA helicase 2 OS=Homo sapiens GN=DDX21 PE=1 SV=5 -	DDX21	Q9NR30	12.9	6	87.2904	9.27588	3	199159
Non-POU domain-containing octamer-binding protein OS=Homo sapiens GN=NONO PE=1 SV=4 -	NONO	Q15233	14.86	4	54.1973	8.95361	3	264019		Isoleucine--tRNA ligase, mitochondrial OS=Homo sapiens GN=IARS2 PE=1 SV=2 -	SYIM	Q9NSE4	9.68	7	113.719	7.1958	3	207798
Poly(rC)-binding protein 1 OS=Homo sapiens GN=PCBP1 PE=1 SV=2 -	PCBP1	Q15365	31.46	6	37.4739	7.09326	3	485147		Obg-like ATPase 1 OS=Homo sapiens GN=OLA1 PE=1 SV=2 -	OLA1	Q9NTK5	13.64	4	44.7153	7.81104	3	497996
Poly(rC)-binding protein 2 OS=Homo sapiens GN=PCBP2 PE=1 SV=1 -	PCBP2	Q15366	18.08	4	38.5556	6.78564	3	982586		Dipeptidyl peptidase 3 OS=Homo sapiens GN=DPP3 PE=1 SV=2 -	DPP3	Q9NY33	20.62	8	82.5378	5.09717	3	314790
Splicing factor 3B subunit 3 OS=Homo sapiens GN=SF3B3 PE=1 SV=4 -	SF3B3	Q15393	14.71	12	135.492	5.26221	3	508526		UDP-glucose:glycoprotein glucosyltransferase 1 OS=Homo sapiens GN=UGGT1 PE=1 SV=3 -	UGGG1	Q9NYU2	20.45	21	177.078	5.63037	3	227234
Protein transport protein Sec23A OS=Homo sapiens GN=SEC23A PE=1 SV=2 -	SC23A	Q15436	11.11	3	86.1053	7.07861	3	500102		Methionine adenosyltransferase 2 subunit beta OS=Homo sapiens GN=MAT2B PE=1 SV=1 -	MAT2B	Q9NZL9	17.96	3	37.5282	7.35693	3	425935
Protein transport protein Sec23B OS=Homo sapiens GN=SEC23B PE=1 SV=2 -	SC23B	Q15437	13.3	4	86.4235	6.88818	3	317881		Leucine--tRNA ligase, cytoplasmic OS=Homo sapiens GN=LARS PE=1 SV=2 -	SYLC	Q9P2J5	9.86	8	134.379	7.29834	3	236922
Helicase SKI2W OS=Homo sapiens GN=SKIV2L PE=1 SV=3 -	SKIV2	Q15477	5.22	4	137.668	6.06201	3	118216		Eukaryotic translation initiation factor 3 subunit K OS=Homo sapiens GN=EIF3K PE=1 SV=1 -	EIF3K	Q9UBQ5	20.64	3	25.0434	4.93213	3	220076
Transforming growth factor-beta-induced protein ig-h3 OS=Homo sapiens GN=TGFBI PE=1 SV=1 -	BGH3	Q15582	20.79	9	74.634	7.7085	3	273285		Leucyl-cystinyl aminopeptidase OS=Homo sapiens GN=LNPEP PE=1 SV=3 -	LCAP	Q9UIQ6	2.63	2	117.274	5.73193	3	97403.5
Microtubule-associated protein RP/EB family member 1 OS=Homo sapiens GN=MAPRE1 PE=1 SV=3 -	MARE1	Q15691	10.82	2	29.9802	5.13525	3	342885		Stomatin-like protein 2, mitochondrial OS=Homo sapiens GN=STOML2 PE=1 SV=1 -	STML2	Q9UJZ1	19.66	4	38.5102	7.38623	3	347410
NEDD8 OS=Homo sapiens GN=NEDD8 PE=1 SV=1 -	NEDD8	Q15843	41.98	3	9.06595	8.42627	3	183750		Proteasome activator complex subunit 2 OS=Homo sapiens GN=PSME2 PE=1 SV=4 -	PSME2	Q9UL46	30.54	5	27.3843	5.73193	3	120856
Laminin subunit alpha-4 OS=Homo sapiens GN=LAMA4 PE=1 SV=4 -	LAMA4	Q16363	8.78	9	202.397	6.27783	3	119182		26S proteasome non-ATPase regulatory subunit 13 OS=Homo sapiens GN=PSMD13 PE=1 SV=2 -	PSD13	Q9UNM6	19.68	5	42.9181	5.80811	3	191133
DNA damage-binding protein 1 OS=Homo sapiens GN=DDB1 PE=1 SV=1 -	DDB1	Q16531	15.26	9	126.887	5.26221	3	336503		Proliferation-associated protein 2G4 OS=Homo sapiens GN=PA2G4 PE=1 SV=3 -	PA2G4	Q9UQ80	22.59	5	43.7592	6.55127	3	544122
Fascin OS=Homo sapiens GN=FSCN1 PE=1 SV=3 -	FSCN1	Q16658	33.27	11	54.4961	7.23975	3	856950		UPF0568 protein C14orf166 OS=Homo sapiens GN=C14orf166 PE=1 SV=1 -	CN166	Q9Y224	35.25	5	28.0507	6.65381	3	172480
Kynureninase OS=Homo sapiens GN=KYNU PE=1 SV=1 -	KYNU	Q16719	38.49	11	52.3182	7.03467	3	558853		RuvB-like 2 OS=Homo sapiens GN=RUVBL2 PE=1 SV=3 -	RUVB2	Q9Y230	10.8	3	51.1246	5.64307	3	1.16355e+06
Histone H2A type 2-C OS=Homo sapiens GN=HIST2H2AC PE=1 SV=4 -	H2A2C	Q16777	44.19	2	13.9798	10.9019	3	1.55019e+06		Eukaryotic translation initiation factor 3 subunit L OS=Homo sapiens GN=EIF3L PE=1 SV=1 -	EIF3L	Q9Y262	22.7	9	66.6844	6.34131	3	440760
UTP--glucose-1-phosphate uridylyltransferase OS=Homo sapiens GN=UGP2 PE=1 SV=5 -	UGPA	Q16851	12.8	4	56.9047	8.14795	3	281200		Cofilin-2 OS=Homo sapiens GN=CFL2 PE=1 SV=1 -	COF2	Q9Y281	40.96	3	18.7249	7.88428	3	320149
MICOS complex subunit MIC60 OS=Homo sapiens GN=IMMT PE=1 SV=1 -	MIC60	Q16891	16.62	8	83.6264	6.48096	3	343556		Talin-1 OS=Homo sapiens GN=TLN1 PE=1 SV=3 -	TLN1	Q9Y490	25.66	33	269.599	6.07471	3	284914
Prolyl 3-hydroxylase 1 OS=Homo sapiens GN=P3H1 PE=1 SV=2 -	P3H1	Q32P28	2.99	2	83.3411	5.13525	3	142478		Hypoxia up-regulated protein 1 OS=Homo sapiens GN=HYOU1 PE=1 SV=1 -	HYOU1	Q9Y4L1	23.92	14	111.266	5.22412	3	226618
Heterogeneous nuclear ribonucleoprotein A1-like 2 OS=Homo sapiens GN=HNRNPA1L2 PE=2 SV=2 -	RA1L2	Q32P51	23.75	7	34.2043	8.99756	3	1.04248e+06		FACT complex subunit SPT16 OS=Homo sapiens GN=SUPT16H PE=1 SV=1 -	SP16H	Q9Y5B9	8.88	5	119.838	5.65576	3	243746
Beta-actin-like protein 2 OS=Homo sapiens GN=ACTBL2 PE=1 SV=2 -	ACTBL	Q562R1	17.82	2	41.976	5.59229	3	619289		Transportin-3 OS=Homo sapiens GN=TNPO3 PE=1 SV=3 -	TNPO3	Q9Y5L0	5.63	3	104.136	5.56689	3	53538.6
E3 ubiquitin-protein ligase UBR4 OS=Homo sapiens GN=UBR4 PE=1 SV=1 -	UBR4	Q5T4S7	2.57	9	573.476	6.03662	3	90384.8		Coatomer subunit gamma-1 OS=Homo sapiens GN=COPG1 PE=1 SV=1 -	COPG1	Q9Y678	22.2	11	97.6555	5.46533	3	224468
Proteasome-associated protein ECM29 homolog OS=Homo sapiens GN=ECM29 PE=1 SV=2 -	ECM29	Q5VYK3	8.29	11	204.16	7.12256	3	72799.6		Chloride intracellular channel protein 4 OS=Homo sapiens GN=CLIC4 PE=1 SV=4 -	CLIC4	Q9Y696	25.3	3	28.7537	5.59229	3	215487
Twinfilin-2 OS=Homo sapiens GN=TWF2 PE=1 SV=2 -	TWF2	Q6IBS0	11.75	2	39.5233	6.84424	3	789997		CCR4-NOT transcription complex subunit 1 OS=Homo sapiens GN=CNOT1 PE=1 SV=2 -	CNOT1	A5YKK6	2.44	4	266.768	7.10791	2	61382.8
Calcium-binding mitochondrial carrier protein SCaMC-1 OS=Homo sapiens GN=SLC25A24 PE=1 SV=2 -	SCMC1	Q6NUK1	8.18	2	53.3203	6.32861	3	235519		ATP-dependent RNA helicase DDX39A OS=Homo sapiens GN=DDX39A PE=1 SV=2 -	DX39A	O00148	15.69	2	49.098	5.68115	2	223556
Pre-mRNA-processing-splicing factor 8 OS=Homo sapiens GN=PRPF8 PE=1 SV=2 -	PRP8	Q6P2Q9	9.08	15	273.427	8.83643	3	146574		Unconventional myosin-Ic OS=Homo sapiens GN=MYO1C PE=1 SV=4 -	MYO1C	O00159	8.18	6	121.606	9.40771	2	178592
La-related protein 1 OS=Homo sapiens GN=LARP1 PE=1 SV=2 -	LARP1	Q6PKG0	3.74	3	123.434	8.82178	3	65284.8		Chloride intracellular channel protein 1 OS=Homo sapiens GN=CLIC1 PE=1 SV=4 -	CLIC1	O00299	14.52	2	26.9057	5.17334	2	533343
Chondroitin sulfate proteoglycan 4 OS=Homo sapiens GN=CSPG4 PE=1 SV=2 -	CSPG4	Q6UVK1	18.39	28	250.382	5.46533	3	188859		Dynamin-1-like protein OS=Homo sapiens GN=DNM1L PE=1 SV=2 -	DNM1L	O00429	11.41	5	81.8261	6.81494	2	126102
CD109 antigen OS=Homo sapiens GN=CD109 PE=1 SV=2 -	CD109	Q6YHK3	16.33	15	161.587	5.84619	3	222114		Secretory carrier-associated membrane protein 3 OS=Homo sapiens GN=SCAMP3 PE=1 SV=3 -	SCAM3	O14828	14.99	3	38.2623	7.63525	2	534434
Tubulin alpha-1A chain OS=Homo sapiens GN=TUBA1A PE=1 SV=1 -	TBA1A	Q71U36	58.98	1	50.1036	5.05908	3	341554		Exportin-1 OS=Homo sapiens GN=XPO1 PE=1 SV=1 -	XPO1	O14980	17.18	12	123.306	6.06201	2	363660
Staphylococcal nuclease domain-containing protein 1 OS=Homo sapiens GN=SND1 PE=1 SV=1 -	SND1	Q7KZF4	35.82	18	101.934	7.1665	3	575407		Spectrin beta chain, non-erythrocytic 2 OS=Homo sapiens GN=SPTBN2 PE=1 SV=3 -	SPTN2	O15020	3.51	3	271.157	6.11279	2	121848
Cytoplasmic FMR1-interacting protein 1 OS=Homo sapiens GN=CYFIP1 PE=1 SV=1 -	CYFP1	Q7L576	12.61	13	145.089	6.90283	3	147062		U2 snRNP-associated SURP motif-containing protein OS=Homo sapiens GN=U2SURP PE=1 SV=2 -	SR140	O15042	2.82	2	118.219	8.47021	2	94281
E3 ubiquitin-protein ligase HUWE1 OS=Homo sapiens GN=HUWE1 PE=1 SV=3 -	HUWE1	Q7Z6Z7	7.27	20	481.589	5.22412	3	165061		Actin-related protein 2/3 complex subunit 3 OS=Homo sapiens GN=ARPC3 PE=1 SV=3 -	ARPC3	O15145	13.48	2	20.5334	8.5874	2	261535
Transmembrane emp24 domain-containing protein 4 OS=Homo sapiens GN=TMED4 PE=1 SV=1 -	TMED4	Q7Z7H5	21.15	3	25.9263	8.27979	3	440119		Pre-mRNA-splicing factor ATP-dependent RNA helicase DHX15 OS=Homo sapiens GN=DHX15 PE=1 SV=2 -	DHX15	O43143	3.52	2	90.8752	7.45947	2	86016.6
Kinectin OS=Homo sapiens GN=KTN1 PE=1 SV=1 -	KTN1	Q86UP2	9.14	8	156.179	5.64307	3	247605		Band 4.1-like protein 2 OS=Homo sapiens GN=EPB41L2 PE=1 SV=1 -	E41L2	O43491	4.28	3	112.519	5.43994	2	230494
Cullin-associated NEDD8-dissociated protein 1 OS=Homo sapiens GN=CAND1 PE=1 SV=2 -	CAND1	Q86VP6	21.22	18	136.289	5.78271	3	620054		Exportin-T OS=Homo sapiens GN=XPOT PE=1 SV=2 -	XPOT	O43592	8.52	6	109.893	5.38916	2	266704
Nitrilase homolog 1 OS=Homo sapiens GN=NIT1 PE=1 SV=2 -	NIT1	Q86X76	17.74	4	35.8732	7.73779	3	485536		Asparagine--tRNA ligase, cytoplasmic OS=Homo sapiens GN=NARS PE=1 SV=1 -	SYNC	O43776	13.14	5	62.9025	6.25244	2	452359
Histone H2A type 2-B OS=Homo sapiens GN=HIST2H2AB PE=1 SV=3 -	H2A2B	Q8IUE6	24.62	1	13.9868	10.8872	3	197960		Sorting nexin-3 OS=Homo sapiens GN=SNX3 PE=1 SV=3 -	SNX3	O60493	13.58	2	18.7508	8.66064	2	343222
Cell cycle and apoptosis regulator protein 2 OS=Homo sapiens GN=CCAR2 PE=1 SV=2 -	CCAR2	Q8N163	12.46	6	102.838	5.22412	3	219068		Perilipin-3 OS=Homo sapiens GN=PLIN3 PE=1 SV=3 -	PLIN3	O60664	11.29	3	47.0459	5.43994	2	1.12558e+06
CDGSH iron-sulfur domain-containing protein 2 OS=Homo sapiens GN=CISD2 PE=1 SV=1 -	CISD2	Q8N5K1	31.11	3	15.2685	9.61279	3	471288		Eukaryotic translation initiation factor 1b OS=Homo sapiens GN=EIF1B PE=1 SV=2 -	EIF1B	O60739	47.79	3	12.8157	7.37158	2	496215
ER membrane protein complex subunit 1 OS=Homo sapiens GN=EMC1 PE=1 SV=1 -	EMC1	Q8N766	15.31	10	111.689	7.66455	3	195502		Dolichol-phosphate mannosyltransferase subunit 1 OS=Homo sapiens GN=DPM1 PE=1 SV=1 -	DPM1	O60762	12.69	2	29.6158	9.56885	2	159042
Thioredoxin domain-containing protein 5 OS=Homo sapiens GN=TXNDC5 PE=1 SV=2 -	TXND5	Q8NBS9	6.71	2	47.5987	5.97314	3	231060		Copine-3 OS=Homo sapiens GN=CPNE3 PE=1 SV=1 -	CPNE3	O75131	4.84	2	60.0921	5.84619	2	1.11313e+06
Saccharopine dehydrogenase-like oxidoreductase OS=Homo sapiens GN=SCCPDH PE=1 SV=1 -	SCPDL	Q8NBX0	12.12	2	47.1215	9.14404	3	94584.7		Programmed cell death protein 6 OS=Homo sapiens GN=PDCD6 PE=1 SV=1 -	PDCD6	O75340	12.57	2	21.8548	5.40186	2	442241
NAD(P)H-hydrate epimerase OS=Homo sapiens GN=APOA1BP PE=1 SV=2 -	NNRE	Q8NCW5	18.75	3	31.6542	7.66455	3	278713		Acyl-protein thioesterase 1 OS=Homo sapiens GN=LYPLA1 PE=1 SV=1 -	LYPA1	O75608	16.09	2	24.6535	6.771	2	195473
Polyribonucleotide nucleotidyltransferase 1, mitochondrial OS=Homo sapiens GN=PNPT1 PE=1 SV=2 -	PNPT1	Q8TCS8	5.87	3	85.8966	7.76709	3	173376		Nuclear pore complex protein Nup155 OS=Homo sapiens GN=NUP155 PE=1 SV=1 -	NU155	O75694	4.17	4	155.1	6.16357	2	177452
Importin-4 OS=Homo sapiens GN=IPO4 PE=1 SV=2 -	IPO4	Q8TEX9	11.19	8	118.64	4.95752	3	108135		Isocitrate dehydrogenase NADP] cytoplasmic OS=Homo sapiens GN=IDH1 PE=1 SV=2 -	IDHC	O75874	7.97	2	46.6295	7.00537	2	210731
Programmed cell death 6-interacting protein OS=Homo sapiens GN=PDCD6IP PE=1 SV=1 -	PDC6I	Q8WUM4	11.87	7	95.9631	6.52197	3	311054		ATP synthase subunit d, mitochondrial OS=Homo sapiens GN=ATP5H PE=1 SV=3 -	ATP5H	O75947	39.75	4	18.4795	5.30029	2	191737
ATP-dependent RNA helicase DDX1 OS=Homo sapiens GN=DDX1 PE=1 SV=2 -	DDX1	Q92499	23.24	11	82.3798	7.2251	3	509902		Glutaredoxin-3 OS=Homo sapiens GN=GLRX3 PE=1 SV=2 -	GLRX3	O76003	9.25	2	37.4082	5.38916	2	330441
Protein FAM3C OS=Homo sapiens GN=FAM3C PE=1 SV=1 -	FAM3C	Q92520	20.26	3	24.6646	8.29443	3	257773		Mitochondrial import receptor subunit TOM70 OS=Homo sapiens GN=TOMM70 PE=1 SV=1 -	TOM70	O94826	4.77	2	67.412	7.12256	2	344797
Heat shock protein 105 kDa OS=Homo sapiens GN=HSPH1 PE=1 SV=1 -	HS105	Q92598	30.42	15	96.8037	5.38916	3	480877		Erlin-2 OS=Homo sapiens GN=ERLIN2 PE=1 SV=1 -	ERLN2	O94905	10.32	2	37.8155	5.61768	2	252449
eIF-2-alpha kinase activator GCN1 OS=Homo sapiens GN=GCN1 PE=1 SV=6 -	GCN1	Q92616	19.32	33	292.572	7.47412	3	213376		AP-2 complex subunit alpha-2 OS=Homo sapiens GN=AP2A2 PE=1 SV=2 -	AP2A2	O94973	7.45	4	103.895	6.96143	2	169509
Nuclear pore complex protein Nup205 OS=Homo sapiens GN=NUP205 PE=1 SV=3 -	NU205	Q92621	2.58	4	227.776	6.18896	3	123200		6-phosphogluconolactonase OS=Homo sapiens GN=PGLS PE=1 SV=2 -	6PGL	O95336	20.54	3	27.5296	6.04932	2	380538
Gamma-glutamyl hydrolase OS=Homo sapiens GN=GGH PE=1 SV=2 -	GGH	Q92820	20.13	4	35.9412	7.10791	3	222442		Structural maintenance of chromosomes protein 2 OS=Homo sapiens GN=SMC2 PE=1 SV=2 -	SMC2	O95347	2.26	2	135.572	8.42627	2	292823
Rho guanine nucleotide exchange factor 1 OS=Homo sapiens GN=ARHGEF1 PE=1 SV=2 -	ARHG1	Q92888	7.02	4	102.371	5.65576	3	250740		Acyl-protein thioesterase 2 OS=Homo sapiens GN=LYPLA2 PE=1 SV=1 -	LYPA2	O95372	19.05	2	24.7207	7.2251	2	247878
Golgi apparatus protein 1 OS=Homo sapiens GN=GLG1 PE=1 SV=2 -	GSLG1	Q92896	11.2	9	134.464	6.90283	3	317000		Persulfide dioxygenase ETHE1, mitochondrial OS=Homo sapiens GN=ETHE1 PE=1 SV=2 -	ETHE1	O95571	14.17	2	27.8551	6.82959	2	389046
Regulator of nonsense transcripts 1 OS=Homo sapiens GN=UPF1 PE=1 SV=2 -	RENT1	Q92900	10.89	7	124.267	6.60986	3	392176		Long-chain-fatty-acid--CoA ligase 3 OS=Homo sapiens GN=ACSL3 PE=1 SV=3 -	ACSL3	O95573	11.94	6	80.3683	8.38232	2	401136
Far upstream element-binding protein 2 OS=Homo sapiens GN=KHSRP PE=1 SV=4 -	FUBP2	Q92945	14.35	7	73.07	7.29834	3	541724		BAG family molecular chaperone regulator 2 OS=Homo sapiens GN=BAG2 PE=1 SV=1 -	BAG2	O95816	17.54	2	23.7572	6.69775	2	163075
Probable ubiquitin carboxyl-terminal hydrolase FAF-X OS=Homo sapiens GN=USP9X PE=1 SV=3 -	USP9X	Q93008	5.18	9	292.094	5.79541	3	143200		Glutamate dehydrogenase 1, mitochondrial OS=Homo sapiens GN=GLUD1 PE=1 SV=2 -	DHE3	P00367	10.75	3	61.3592	7.79639	2	680122
Isochorismatase domain-containing protein 2 OS=Homo sapiens GN=ISOC2 PE=1 SV=1 -	ISOC2	Q96AB3	23.9	2	22.3228	7.76709	3	67875.5		Ceruloplasmin OS=Homo sapiens GN=CP PE=1 SV=1 -	CERU	P00450	5.63	4	122.128	5.71924	2	169275
Leucine-rich repeat-containing protein 59 OS=Homo sapiens GN=LRRC59 PE=1 SV=1 -	LRC59	Q96AG4	30.94	6	34.9089	9.56885	3	648187		Hypoxanthine-guanine phosphoribosyltransferase OS=Homo sapiens GN=HPRT1 PE=1 SV=2 -	HPRT	P00492	36.7	5	24.5636	6.68311	2	259748
m7GpppX diphosphatase OS=Homo sapiens GN=DCPS PE=1 SV=2 -	DCPS	Q96C86	21.96	4	38.585	6.37939	3	448363		Adenylate kinase isoenzyme 1 OS=Homo sapiens GN=AK1 PE=1 SV=3 -	KAD1	P00568	13.92	2	21.6213	8.63135	2	368510
Ubiquitin thioesterase OTUB1 OS=Homo sapiens GN=OTUB1 PE=1 SV=2 -	OTUB1	Q96FW1	12.55	3	31.2644	4.94482	3	446063		Complement factor B OS=Homo sapiens GN=CFB PE=1 SV=2 -	CFAB	P00751	4.19	2	85.4785	7.06396	2	396933
ERO1-like protein alpha OS=Homo sapiens GN=ERO1A PE=1 SV=2 -	ERO1A	Q96HE7	19.66	5	54.3581	5.68115	3	156219		Transferrin receptor protein 1 OS=Homo sapiens GN=TFRC PE=1 SV=2 -	TFR1	P02786	6.71	4	84.8179	6.60986	2	178953
Protein ABHD14B OS=Homo sapiens GN=ABHD14B PE=1 SV=1 -	ABHEB	Q96IU4	28.57	4	22.3316	6.40479	3	247796		Ferritin light chain OS=Homo sapiens GN=FTL PE=1 SV=2 -	FRIL	P02792	19.43	2	20.0071	5.78271	2	234775
Importin-9 OS=Homo sapiens GN=IPO9 PE=1 SV=3 -	IPO9	Q96P70	8.65	5	115.889	4.80518	3	129118		Protein S100-B OS=Homo sapiens GN=S100B PE=1 SV=2 -	S100B	P04271	23.91	2	10.7061	4.58936	2	124409
RNA-binding protein 14 OS=Homo sapiens GN=RBM14 PE=1 SV=2 -	RBM14	Q96PK6	5.98	2	69.4489	9.67139	3	192162		Myeloperoxidase OS=Homo sapiens GN=MPO PE=1 SV=1 -	PERM	P05164	6.71	4	83.8148	8.96826	2	458672
Vacuolar protein sorting-associated protein 35 OS=Homo sapiens GN=VPS35 PE=1 SV=2 -	VPS35	Q96QK1	31.03	17	91.6489	5.49072	3	516811		60S acidic ribosomal protein P1 OS=Homo sapiens GN=RPLP1 PE=1 SV=1 -	RLA1	P05386	28.95	1	11.5067	4.32275	2	132506
MMS19 nucleotide excision repair protein homolog OS=Homo sapiens GN=MMS19 PE=1 SV=2 -	MMS19	Q96T76	10.49	6	113.217	6.354	3	117243		60S acidic ribosomal protein P2 OS=Homo sapiens GN=RPLP2 PE=1 SV=1 -	RLA2	P05387	75.65	5	11.6578	4.53857	2	274284
Niban-like protein 1 OS=Homo sapiens GN=FAM129B PE=1 SV=3 -	NIBL1	Q96TA1	10.32	5	84.0847	6.18896	3	217082		Integrin beta-1 OS=Homo sapiens GN=ITGB1 PE=1 SV=2 -	ITB1	P05556	4.14	2	88.357	5.38916	2	99760.7
26S proteasome non-ATPase regulatory subunit 1 OS=Homo sapiens GN=PSMD1 PE=1 SV=2 -	PSMD1	Q99460	20.67	11	105.769	5.38916	3	381994		Glycogen phosphorylase, liver form OS=Homo sapiens GN=PYGL PE=1 SV=4 -	PYGL	P06737	16.88	7	97.087	7.1665	2	276078
Protein deglycase DJ-1 OS=Homo sapiens GN=PARK7 PE=1 SV=2 -	PARK7	Q99497	48.15	6	19.8785	6.78564	3	372569		Glia-derived nexin OS=Homo sapiens GN=SERPINE2 PE=1 SV=1 -	GDN	P07093	10.55	3	43.9742	9.29053	2	539989
Synaptic vesicle membrane protein VAT-1 homolog OS=Homo sapiens GN=VAT1 PE=1 SV=2 -	VAT1	Q99536	24.43	5	41.8934	6.29053	3	392787		Adenine phosphoribosyltransferase OS=Homo sapiens GN=APRT PE=1 SV=2 -	APT	P07741	35.56	5	19.5954	6.02393	2	369765
Eukaryotic translation initiation factor 3 subunit C OS=Homo sapiens GN=EIF3C PE=1 SV=1 -	EIF3C	Q99613	14.13	9	105.278	5.68115	3	350012		4F2 cell-surface antigen heavy chain OS=Homo sapiens GN=SLC3A2 PE=1 SV=3 -	4F2	P08195	5.24	2	67.9517	5.0083	2	317285
Prohibitin-2 OS=Homo sapiens GN=PHB2 PE=1 SV=2 -	PHB2	Q99623	40.13	8	33.2759	9.83252	3	1.22507e+06		Melanotransferrin OS=Homo sapiens GN=MFI2 PE=1 SV=2 -	TRFM	P08582	5.01	2	80.1633	5.93506	2	228737
3-hydroxyacyl-CoA dehydrogenase type-2 OS=Homo sapiens GN=HSD17B10 PE=1 SV=3 -	HCD2	Q99714	59.77	8	26.9061	7.78174	3	311161		60 kDa SS-A/Ro ribonucleoprotein OS=Homo sapiens GN=TROVE2 PE=1 SV=2 -	RO60	P10155	4.65	2	60.6312	8.03076	2	252345
Collagen alpha-1(XII) chain OS=Homo sapiens GN=COL12A1 PE=1 SV=2 -	COCA1	Q99715	9.5	20	332.941	5.52881	3	159757		Dihydrolipoyllysine-residue acetyltransferase component of pyruvate dehydrogenase complex, mitochondrial OS=Homo sapiens GN=DLAT PE=1 SV=3 -	ODP2	P10515	5.72	2	68.9531	7.84033	2	144787
Nucleosome assembly protein 1-like 4 OS=Homo sapiens GN=NAP1L4 PE=1 SV=1 -	NP1L4	Q99733	7.2	1	42.7969	4.69092	3	802361		Pyruvate carboxylase, mitochondrial OS=Homo sapiens GN=PC PE=1 SV=2 -	PYC	P11498	10.78	8	129.551	6.84424	2	307218
Aconitate hydratase, mitochondrial OS=Homo sapiens GN=ACO2 PE=1 SV=2 -	ACON	Q99798	20.77	10	85.3719	7.60596	3	444869		Cation-independent mannose-6-phosphate receptor OS=Homo sapiens GN=IGF2R PE=1 SV=3 -	MPRI	P11717	2.17	4	274.199	5.93506	2	87254.4
T-complex protein 1 subunit eta OS=Homo sapiens GN=CCT7 PE=1 SV=2 -	TCPH	Q99832	35.36	12	59.3289	7.6499	3	439419		Ribose-phosphate pyrophosphokinase 2 OS=Homo sapiens GN=PRPS2 PE=1 SV=2 -	PRPS2	P11908	10.06	2	34.747	6.60986	2	92171.6
Protein arginine N-methyltransferase 1 OS=Homo sapiens GN=PRMT1 PE=1 SV=2 -	ANM1	Q99873	21.61	5	41.4885	5.42725	3	972611		Proliferating cell nuclear antigen OS=Homo sapiens GN=PCNA PE=1 SV=1 -	PCNA	P12004	13.03	2	28.7503	4.69092	2	410100
Tubulin alpha-1C chain OS=Homo sapiens GN=TUBA1C PE=1 SV=1 -	TBA1C	Q9BQE3	59.24	2	49.8635	5.09717	3	459300		Collagen alpha-1(VI) chain OS=Homo sapiens GN=COL6A1 PE=1 SV=3 -	CO6A1	P12109	3.6	2	108.462	5.42725	2	87736.4
Myb-binding protein 1A OS=Homo sapiens GN=MYBBP1A PE=1 SV=2 -	MBB1A	Q9BQG0	9.94	10	148.762	9.27588	3	175837		ADP/ATP translocase 3 OS=Homo sapiens GN=SLC25A6 PE=1 SV=4 -	ADT3	P12236	25.84	2	32.8452	9.74463	2	372851
Vacuolar protein-sorting-associated protein 25 OS=Homo sapiens GN=VPS25 PE=1 SV=1 -	VPS25	Q9BRG1	17.05	3	20.7345	6.34131	3	136947		Nucleoprotein TPR OS=Homo sapiens GN=TPR PE=1 SV=3 -	TPR	P12270	2.92	4	267.131	5.021	2	101923
Extended synaptotagmin-1 OS=Homo sapiens GN=ESYT1 PE=1 SV=1 -	ESYT1	Q9BSJ8	21.56	15	122.78	5.8335	3	479924		Cytochrome c oxidase subunit 4 isoform 1, mitochondrial OS=Homo sapiens GN=COX4I1 PE=1 SV=1 -	COX41	P13073	24.26	4	19.564	9.51025	2	389844
Acidic leucine-rich nuclear phosphoprotein 32 family member E OS=Homo sapiens GN=ANP32E PE=1 SV=1 -	AN32E	Q9BTT0	17.54	3	30.6738	3.85303	3	376436		Plastin-3 OS=Homo sapiens GN=PLS3 PE=1 SV=4 -	PLST	P13797	20.16	4	70.7662	5.60498	2	532893
Tubulin beta-6 chain OS=Homo sapiens GN=TUBB6 PE=1 SV=1 -	TBB6	Q9BUF5	41.03	3	49.825	4.88135	3	256942		Glycogenstarch] synthase, muscle OS=Homo sapiens GN=GYS1 PE=1 SV=2 -	GYS1	P13807	7.06	3	83.7325	6.17627	2	310214
MICOS complex subunit MIC26 OS=Homo sapiens GN=APOO PE=1 SV=1 -	MIC26	Q9BUR5	17.68	2	22.2705	9.12939	3	266791		cAMP-dependent protein kinase type II-alpha regulatory subunit OS=Homo sapiens GN=PRKAR2A PE=1 SV=2 -	KAP2	P13861	9.16	2	45.49	5.07178	2	624070
Tubulin beta-2B chain OS=Homo sapiens GN=TUBB2B PE=1 SV=1 - [TBB2B_HUMAN]|Tubulin beta-4B chain OS=Homo sapiens GN=TUBB4B PE=1 SV=1 -	TBB4B	Q9BVA1	54.61	3	49.9209	4.89404	3	362436		Glucosidase 2 subunit beta OS=Homo sapiens GN=PRKCSH PE=1 SV=2 -	GLU2B	P14314	9.28	3	59.3878	4.41162	2	311484
Sideroflexin-3 OS=Homo sapiens GN=SFXN3 PE=1 SV=2 -	SFXN3	Q9BWM7	11.08	2	35.9557	9.08545	3	215978		Nidogen-1 OS=Homo sapiens GN=NID1 PE=1 SV=3 -	NID1	P14543	4.09	3	136.291	5.2876	2	330198
Inosine triphosphate pyrophosphatase OS=Homo sapiens GN=ITPA PE=1 SV=2 -	ITPA	Q9BY32	29.9	3	21.4319	5.65576	3	328973		Aspartate--tRNA ligase, cytoplasmic OS=Homo sapiens GN=DARS PE=1 SV=2 -	SYDC	P14868	10.78	4	57.1	6.55127	2	486473
WD repeat-containing protein 61 OS=Homo sapiens GN=WDR61 PE=1 SV=1 -	WDR61	Q9GZS3	16.07	2	33.5598	5.46533	3	111903		Aminopeptidase N OS=Homo sapiens GN=ANPEP PE=1 SV=4 -	AMPN	P15144	14.68	9	109.471	5.47803	2	200078
STE20-like serine/threonine-protein kinase OS=Homo sapiens GN=SLK PE=1 SV=1 -	SLK	Q9H2G2	7.45	5	142.607	5.14795	3	137705		Prostatic acid phosphatase OS=Homo sapiens GN=ACPP PE=1 SV=3 -	PPAP	P15309	15.8	4	44.5375	6.23975	2	616426
Sideroflexin-1 OS=Homo sapiens GN=SFXN1 PE=1 SV=4 -	SFXN1	Q9H9B4	19.25	3	35.5963	9.0708	3	451085		Ubiquitin carboxyl-terminal hydrolase isozyme L3 OS=Homo sapiens GN=UCHL3 PE=1 SV=1 -	UCHL3	P15374	15.65	2	26.166	4.91943	2	417388
Calcyclin-binding protein OS=Homo sapiens GN=CACYBP PE=1 SV=2 -	CYBP	Q9HB71	44.74	6	26.1936	8.25049	3	453462		Nucleoside diphosphate kinase A OS=Homo sapiens GN=NME1 PE=1 SV=1 -	NDKA	P15531	49.34	4	17.1377	6.18896	2	587485
Synaptic vesicle membrane protein VAT-1 homolog-like OS=Homo sapiens GN=VAT1L PE=1 SV=2 -	VAT1L	Q9HCJ6	16.47	4	45.8701	5.05908	3	137546		Desmoplakin OS=Homo sapiens GN=DSP PE=1 SV=3 -	DESP	P15924	0.98	2	331.569	6.81494	2	27511.6
Nucleolar RNA helicase 2 OS=Homo sapiens GN=DDX21 PE=1 SV=5 -	DDX21	Q9NR30	8.94	4	87.2904	9.27588	3	246167		Stathmin OS=Homo sapiens GN=STMN1 PE=1 SV=3 -	STMN1	P16949	18.12	2	17.292	5.97314	2	397495
Sialic acid synthase OS=Homo sapiens GN=NANS PE=1 SV=2 -	SIAS	Q9NR45	16.71	3	40.2815	6.7417	3	588829		Integrin alpha-2 OS=Homo sapiens GN=ITGA2 PE=1 SV=1 -	ITA2	P17301	3.47	2	129.214	5.31299	2	133457
Isoleucine--tRNA ligase, mitochondrial OS=Homo sapiens GN=IARS2 PE=1 SV=2 -	SYIM	Q9NSE4	14.53	10	113.719	7.1958	3	453100		ATP-dependent 6-phosphofructokinase, liver type OS=Homo sapiens GN=PFKL PE=1 SV=6 -	PFKAL	P17858	10	3	84.9642	7.50342	2	563478
Obg-like ATPase 1 OS=Homo sapiens GN=OLA1 PE=1 SV=2 -	OLA1	Q9NTK5	13.64	4	44.7153	7.81104	3	342473		Inter-alpha-trypsin inhibitor heavy chain H2 OS=Homo sapiens GN=ITIH2 PE=1 SV=2 -	ITIH2	P19823	4.23	3	106.397	6.85889	2	214658
Dipeptidyl peptidase 3 OS=Homo sapiens GN=DPP3 PE=1 SV=2 -	DPP3	Q9NY33	21.03	9	82.5378	5.09717	3	575040		Cytochrome c oxidase subunit 5A, mitochondrial OS=Homo sapiens GN=COX5A PE=1 SV=2 -	COX5A	P20674	30	2	16.7517	6.78564	2	266641
UDP-glucose:glycoprotein glucosyltransferase 1 OS=Homo sapiens GN=UGGT1 PE=1 SV=3 -	UGGG1	Q9NYU2	20.96	21	177.078	5.63037	3	234149		Lamin-B1 OS=Homo sapiens GN=LMNB1 PE=1 SV=2 -	LMNB1	P20700	11.95	3	66.3676	5.16064	2	385722
Endoplasmic reticulum aminopeptidase 1 OS=Homo sapiens GN=ERAP1 PE=1 SV=3 -	ERAP1	Q9NZ08	12.11	8	107.166	6.45557	3	311949		Ras GTPase-activating protein 1 OS=Homo sapiens GN=RASA1 PE=1 SV=1 -	RASA1	P20936	14.04	9	116.329	6.53662	2	407369
Methionine adenosyltransferase 2 subunit beta OS=Homo sapiens GN=MAT2B PE=1 SV=1 -	MAT2B	Q9NZL9	21.56	4	37.5282	7.35693	3	671791		Cytoplasmic aconitate hydratase OS=Homo sapiens GN=ACO1 PE=1 SV=3 -	ACOC	P21399	7.76	4	98.3366	6.68311	2	173833
Very-long-chain (3R)-3-hydroxyacyl-CoA dehydratase 3 OS=Homo sapiens GN=HACD3 PE=1 SV=2 -	HACD3	Q9P035	11.88	2	43.1316	8.93896	3	216154		Biglycan OS=Homo sapiens GN=BGN PE=1 SV=2 -	PGS1	P21810	6.79	2	41.6275	7.51807	2	192963
Ribosome-binding protein 1 OS=Homo sapiens GN=RRBP1 PE=1 SV=4 -	RRBP1	Q9P2E9	6.74	5	152.381	8.60205	3	58868.9		Catechol O-methyltransferase OS=Homo sapiens GN=COMT PE=1 SV=2 -	COMT	P21964	31.37	5	30.0176	5.46533	2	453733
Leucine--tRNA ligase, cytoplasmic OS=Homo sapiens GN=LARS PE=1 SV=2 -	SYLC	Q9P2J5	14.88	12	134.379	7.29834	3	405969		Protein-L-isoaspartate(D-aspartate) O-methyltransferase OS=Homo sapiens GN=PCMT1 PE=1 SV=4 -	PIMT	P22061	30.84	3	24.6206	7.21045	2	295369
SUMO-activating enzyme subunit 1 OS=Homo sapiens GN=SAE1 PE=1 SV=1 -	SAE1	Q9UBE0	15.9	3	38.4256	5.30029	3	236489		Protein S100-A1 OS=Homo sapiens GN=S100A1 PE=1 SV=2 -	S10A1	P23297	23.4	2	10.5391	4.50049	2	217295
SUMO-activating enzyme subunit 2 OS=Homo sapiens GN=UBA2 PE=1 SV=2 -	SAE2	Q9UBT2	27.81	9	71.1792	5.2876	3	380801		Adenosylhomocysteinase OS=Homo sapiens GN=AHCY PE=1 SV=4 -	SAHH	P23526	9.49	3	47.6852	6.34131	2	1.02427e+06
Prefoldin subunit 2 OS=Homo sapiens GN=PFDN2 PE=1 SV=1 -	PFD2	Q9UHV9	29.22	3	16.6376	6.58057	3	889162		40S ribosomal protein S12 OS=Homo sapiens GN=RPS12 PE=1 SV=3 -	RS12	P25398	33.33	3	14.5055	7.21045	2	466581
Exportin-7 OS=Homo sapiens GN=XPO7 PE=1 SV=3 -	XPO7	Q9UIA9	9.84	7	123.828	6.31592	3	241346		DNA (cytosine-5)-methyltransferase 1 OS=Homo sapiens GN=DNMT1 PE=1 SV=2 -	DNMT1	P26358	2.85	3	183.05	7.75244	2	108349
Stomatin-like protein 2, mitochondrial OS=Homo sapiens GN=STOML2 PE=1 SV=1 -	STML2	Q9UJZ1	19.66	4	38.5102	7.38623	3	325094		Threonine--tRNA ligase, cytoplasmic OS=Homo sapiens GN=TARS PE=1 SV=3 -	SYTC	P26639	18.26	9	83.3819	6.66846	2	500943
ADP-sugar pyrophosphatase OS=Homo sapiens GN=NUDT5 PE=1 SV=1 -	NUDT5	Q9UKK9	16.89	3	24.3122	4.94482	3	414402		Valine--tRNA ligase OS=Homo sapiens GN=VARS PE=1 SV=4 -	SYVC	P26640	7.91	6	140.387	7.59131	2	231186
Ras-related protein Rab-21 OS=Homo sapiens GN=RAB21 PE=1 SV=3 -	RAB21	Q9UL25	13.33	2	24.3323	7.94287	3	531770		Proteasome subunit beta type-4 OS=Homo sapiens GN=PSMB4 PE=1 SV=4 -	PSB4	P28070	14.02	2	29.1855	5.97314	2	571494
Proteasome activator complex subunit 2 OS=Homo sapiens GN=PSME2 PE=1 SV=4 -	PSME2	Q9UL46	39.75	6	27.3843	5.73193	3	237528		Proteasome subunit beta type-5 OS=Homo sapiens GN=PSMB5 PE=1 SV=3 -	PSB5	P28074	9.89	2	28.4622	6.91748	2	374465
26S proteasome non-ATPase regulatory subunit 13 OS=Homo sapiens GN=PSMD13 PE=1 SV=2 -	PSD13	Q9UNM6	25.53	6	42.9181	5.80811	3	337284		Elongation factor 1-delta OS=Homo sapiens GN=EEF1D PE=1 SV=5 -	EF1D	P29692	8.9	2	31.1028	5.0083	2	542530
Microtubule-actin cross-linking factor 1, isoforms 1/2/3/5 OS=Homo sapiens GN=MACF1 PE=1 SV=4 -	MACF1	Q9UPN3	11.6	55	837.787	5.38916	3	128159		ES1 protein homolog, mitochondrial OS=Homo sapiens GN=C21orf33 PE=1 SV=3 -	ES1	P30042	27.24	3	28.1527	8.26514	2	346962
Proliferation-associated protein 2G4 OS=Homo sapiens GN=PA2G4 PE=1 SV=3 -	PA2G4	Q9UQ80	31.47	7	43.7592	6.55127	3	570847		UMP-CMP kinase OS=Homo sapiens GN=CMPK1 PE=1 SV=3 -	KCY	P30085	23.47	4	22.2083	5.56689	2	556743
UPF0568 protein C14orf166 OS=Homo sapiens GN=C14orf166 PE=1 SV=1 -	CN166	Q9Y224	45.08	7	28.0507	6.65381	3	214124		Adenylosuccinate synthetase isozyme 2 OS=Homo sapiens GN=ADSS PE=1 SV=3 -	PURA2	P30520	16.45	5	50.0658	6.55127	2	423092
RuvB-like 2 OS=Homo sapiens GN=RUVBL2 PE=1 SV=3 -	RUVB2	Q9Y230	21.6	7	51.1246	5.64307	3	578197		Coronin-1A OS=Homo sapiens GN=CORO1A PE=1 SV=4 -	COR1A	P31146	9.76	2	50.9938	6.68311	2	403440
RuvB-like 1 OS=Homo sapiens GN=RUVBL1 PE=1 SV=1 -	RUVB1	Q9Y265	19.96	7	50.1963	6.41748	3	493495		Bifunctional purine biosynthesis protein PURH OS=Homo sapiens GN=ATIC PE=1 SV=3 -	PUR9	P31939	16.05	5	64.5753	6.7124	2	372697
Nuclear migration protein nudC OS=Homo sapiens GN=NUDC PE=1 SV=1 -	NUDC	Q9Y266	9.06	2	38.2191	5.37646	3	588212		Protein S100-A11 OS=Homo sapiens GN=S100A11 PE=1 SV=2 -	S10AB	P31949	25.71	2	11.7328	7.12256	2	374324
Voltage-dependent anion-selective channel protein 3 OS=Homo sapiens GN=VDAC3 PE=1 SV=1 -	VDAC3	Q9Y277	28.62	4	30.6393	8.66064	3	454924		Deoxyuridine 5'-triphosphate nucleotidohydrolase, mitochondrial OS=Homo sapiens GN=DUT PE=1 SV=4 -	DUT	P33316	12.3	2	26.5466	9.36377	2	345745
Exosome complex exonuclease RRP44 OS=Homo sapiens GN=DIS3 PE=1 SV=2 -	RRP44	Q9Y2L1	6.89	4	108.934	7.13721	3	205312		DNA replication licensing factor MCM7 OS=Homo sapiens GN=MCM7 PE=1 SV=4 -	MCM7	P33993	4.17	2	81.2566	6.45557	2	312657
Glutathione S-transferase kappa 1 OS=Homo sapiens GN=GSTK1 PE=1 SV=3 -	GSTK1	Q9Y2Q3	13.27	2	25.4803	8.41162	3	383377		Serpin B6 OS=Homo sapiens GN=SERPINB6 PE=1 SV=3 -	SPB6	P35237	8.24	2	42.5941	5.2749	2	203936
Talin-1 OS=Homo sapiens GN=TLN1 PE=1 SV=3 -	TLN1	Q9Y490	29.75	43	269.599	6.07471	3	327462		RNA-binding protein FUS OS=Homo sapiens GN=FUS PE=1 SV=1 -	FUS	P35637	13.5	4	53.3938	9.36377	2	79698.1
Hypoxia up-regulated protein 1 OS=Homo sapiens GN=HYOU1 PE=1 SV=1 -	HYOU1	Q9Y4L1	28.13	17	111.266	5.22412	3	284705		Myosin-11 OS=Homo sapiens GN=MYH11 PE=1 SV=3 -	MYH11	P35749	4.61	2	227.199	5.50342	2	119111
Coatomer subunit gamma-1 OS=Homo sapiens GN=COPG1 PE=1 SV=1 -	COPG1	Q9Y678	30.32	15	97.6555	5.46533	3	303516		ATP synthase subunit gamma, mitochondrial OS=Homo sapiens GN=ATP5C1 PE=1 SV=1 -	ATPG	P36542	8.05	2	32.9753	9.21729	2	345441
Chloride intracellular channel protein 4 OS=Homo sapiens GN=CLIC4 PE=1 SV=4 -	CLIC4	Q9Y696	30.04	4	28.7537	5.59229	3	236568		Hippocalcin-like protein 1 OS=Homo sapiens GN=HPCAL1 PE=1 SV=3 -	HPCL1	P37235	17.1	3	22.299	5.35107	2	270822
Mitochondrial carrier homolog 2 OS=Homo sapiens GN=MTCH2 PE=1 SV=1 -	MTCH2	Q9Y6C9	9.9	2	33.3089	7.97217	3	418713		Eukaryotic initiation factor 4A-III OS=Homo sapiens GN=EIF4A3 PE=1 SV=4 -	IF4A3	P38919	8.52	1	46.8412	6.72705	2	135765
Membrane-associated progesterone receptor component 1 OS=Homo sapiens GN=PGRMC1 PE=1 SV=3 -	PGRC1	O00264	23.08	2	21.6578	4.70361	2	275716		40S ribosomal protein S19 OS=Homo sapiens GN=RPS19 PE=1 SV=2 -	RS19	P39019	10.34	2	16.0505	10.3159	2	652191
Huntingtin-interacting protein 1 OS=Homo sapiens GN=HIP1 PE=1 SV=5 -	HIP1	O00291	2.8	2	116.148	5.30029	2	188912		ADP-ribosylation factor-like protein 1 OS=Homo sapiens GN=ARL1 PE=1 SV=1 -	ARL1	P40616	21.55	2	20.4044	5.71924	2	85326.6
Dynamin-1-like protein OS=Homo sapiens GN=DNM1L PE=1 SV=2 -	DNM1L	O00429	12.36	5	81.8261	6.81494	2	234877		Eukaryotic translation initiation factor 2 subunit 3 OS=Homo sapiens GN=EIF2S3 PE=1 SV=3 -	IF2G	P41091	8.9	3	51.0772	8.39697	2	793192
Pyridoxal kinase OS=Homo sapiens GN=PDXK PE=1 SV=1 -	PDXK	O00764	11.22	2	35.0799	6.12549	2	59764.6		Glycine--tRNA ligase OS=Homo sapiens GN=GARS PE=1 SV=3 -	SYG	P41250	9.07	4	83.1126	7.03467	2	123107
CDP-diacylglycerol--inositol 3-phosphatidyltransferase OS=Homo sapiens GN=CDIPT PE=1 SV=1 -	CDIPT	O14735	17.37	3	23.5231	8.03076	2	148413		Isoleucine--tRNA ligase, cytoplasmic OS=Homo sapiens GN=IARS PE=1 SV=2 -	SYIC	P41252	7.29	7	144.406	6.15088	2	318661
Transcription elongation regulator 1 OS=Homo sapiens GN=TCERG1 PE=1 SV=2 -	TCRG1	O14776	4.74	3	123.823	8.646	2	249535		Enoyl-CoA delta isomerase 1, mitochondrial OS=Homo sapiens GN=ECI1 PE=1 SV=1 -	ECI1	P42126	11.26	2	32.7952	8.54346	2	160460
Transportin-2 OS=Homo sapiens GN=TNPO2 PE=1 SV=3 -	TNPO2	O14787	4.12	2	101.322	5.0083	2	96810.5		Signal transducer and activator of transcription 1-alpha/beta OS=Homo sapiens GN=STAT1 PE=1 SV=2 -	STAT1	P42224	9.6	5	87.2795	6.04932	2	240122
Secretory carrier-associated membrane protein 3 OS=Homo sapiens GN=SCAMP3 PE=1 SV=3 -	SCAM3	O14828	10.37	2	38.2623	7.63525	2	619095		Superkiller viralicidic activity 2-like 2 OS=Homo sapiens GN=SKIV2L2 PE=1 SV=3 -	SK2L2	P42285	3.36	2	117.729	6.52197	2	94394.9
Spectrin beta chain, non-erythrocytic 2 OS=Homo sapiens GN=SPTBN2 PE=1 SV=3 -	SPTN2	O15020	2.72	2	271.157	6.11279	2	133422		Matrin-3 OS=Homo sapiens GN=MATR3 PE=1 SV=2 -	MATR3	P43243	12.63	6	94.5648	6.25244	2	261122
U2 snRNP-associated SURP motif-containing protein OS=Homo sapiens GN=U2SURP PE=1 SV=2 -	SR140	O15042	4.76	3	118.219	8.47021	2	149398		DNA mismatch repair protein Msh2 OS=Homo sapiens GN=MSH2 PE=1 SV=1 -	MSH2	P43246	3	2	104.677	5.77002	2	39806.3
UDP-N-acetylglucosamine--peptide N-acetylglucosaminyltransferase 110 kDa subunit OS=Homo sapiens GN=OGT PE=1 SV=3 -	OGT1	O15294	4.97	3	116.85	6.69775	2	142751		Glycerol-3-phosphate dehydrogenase, mitochondrial OS=Homo sapiens GN=GPD2 PE=1 SV=3 -	GPDM	P43304	9.35	4	80.8016	7.69385	2	237069
High mobility group protein B3 OS=Homo sapiens GN=HMGB3 PE=1 SV=4 -	HMGB3	O15347	15	3	22.9654	8.36768	2	319689		Ran-specific GTPase-activating protein OS=Homo sapiens GN=RANBP1 PE=1 SV=1 -	RANG	P43487	22.39	3	23.2956	5.2876	2	749506
Eukaryotic translation initiation factor 3 subunit H OS=Homo sapiens GN=EIF3H PE=1 SV=1 -	EIF3H	O15372	10.8	2	39.9051	6.53662	2	430080		Nicotinamide phosphoribosyltransferase OS=Homo sapiens GN=NAMPT PE=1 SV=1 -	NAMPT	P43490	17.11	4	55.4866	7.15186	2	429806
Prolyl 4-hydroxylase subunit alpha-2 OS=Homo sapiens GN=P4HA2 PE=1 SV=1 -	P4HA2	O15460	14.77	4	60.8636	5.70654	2	318015		Voltage-dependent anion-selective channel protein 2 OS=Homo sapiens GN=VDAC2 PE=1 SV=2 -	VDAC2	P45880	28.91	5	31.5465	7.56201	2	1.08607e+06
Heterogeneous nuclear ribonucleoprotein R OS=Homo sapiens GN=HNRNPR PE=1 SV=1 -	HNRPR	O43390	9.48	3	70.8993	8.1333	2	311415		Ubiquitin carboxyl-terminal hydrolase 5 OS=Homo sapiens GN=USP5 PE=1 SV=2 -	UBP5	P45974	16.32	9	95.7253	5.03369	2	263430
Aflatoxin B1 aldehyde reductase member 2 OS=Homo sapiens GN=AKR7A2 PE=1 SV=3 -	ARK72	O43488	9.47	2	39.5637	7.1665	2	356569		ATP-dependent DNA helicase Q1 OS=Homo sapiens GN=RECQL PE=1 SV=3 -	RECQ1	P46063	14.79	5	73.41	7.88428	2	269560
2'-deoxynucleoside 5'-phosphate N-hydrolase 1 OS=Homo sapiens GN=DNPH1 PE=1 SV=1 -	DNPH1	O43598	19.54	2	19.0966	5.04639	2	597943		Vesicle-fusing ATPase OS=Homo sapiens GN=NSF PE=1 SV=3 -	NSF	P46459	9.41	5	82.5421	6.94678	2	368169
Asparagine--tRNA ligase, cytoplasmic OS=Homo sapiens GN=NARS PE=1 SV=1 -	SYNC	O43776	8.39	4	62.9025	6.25244	2	425263		60S ribosomal protein L21 OS=Homo sapiens GN=RPL21 PE=1 SV=2 -	RL21	P46778	20.63	2	18.5531	10.4917	2	284401
Cleavage and polyadenylation specificity factor subunit 5 OS=Homo sapiens GN=NUDT21 PE=1 SV=1 -	CPSF5	O43809	33.92	5	26.2107	8.82178	2	237124		40S ribosomal protein S9 OS=Homo sapiens GN=RPS9 PE=1 SV=3 -	RS9	P46781	10.82	3	22.5776	10.6528	2	388833
Nardilysin OS=Homo sapiens GN=NRDC PE=1 SV=2 -	NRDC	O43847	2.61	3	131.488	4.99561	2	283877		40S ribosomal protein S10 OS=Homo sapiens GN=RPS10 PE=1 SV=1 -	RS10	P46783	23.64	3	18.8859	10.1548	2	134538
Calumenin OS=Homo sapiens GN=CALU PE=1 SV=2 -	CALU	O43852	13.02	2	37.0835	4.64014	2	624893		Dolichyl-diphosphooligosaccharide--protein glycosyltransferase subunit STT3A OS=Homo sapiens GN=STT3A PE=1 SV=2 -	STT3A	P46977	5.82	2	80.4768	8.07471	2	223237
NADH dehydrogenase	NDUS5	O43920	22.64	2	12.5094	9.14404	2	167585		F-actin-capping protein subunit alpha-2 OS=Homo sapiens GN=CAPZA2 PE=1 SV=3 -	CAZA2	P47755	27.27	3	32.9286	5.84619	2	431929
Lysine-specific histone demethylase 1A OS=Homo sapiens GN=KDM1A PE=1 SV=2 -	KDM1A	O60341	3.87	2	92.8447	6.52197	2	314491		Glutamine--tRNA ligase OS=Homo sapiens GN=QARS PE=1 SV=1 -	SYQ	P47897	10.06	5	87.7429	7.15186	2	628675
Sorting nexin-3 OS=Homo sapiens GN=SNX3 PE=1 SV=3 -	SNX3	O60493	21.6	3	18.7508	8.66064	2	276484		Cytochrome b-c1 complex subunit Rieske, mitochondrial OS=Homo sapiens GN=UQCRFS1 PE=1 SV=2 -	UCRI	P47985	12.77	2	29.6494	8.32373	2	319453
Protein O-GlcNAcase OS=Homo sapiens GN=MGEA5 PE=1 SV=2 -	OGA	O60502	4.48	2	102.849	4.90674	2	65235.7		Prolyl endopeptidase OS=Homo sapiens GN=PREP PE=1 SV=2 -	PPCE	P48147	9.58	4	80.648	5.85889	2	292216
Heterogeneous nuclear ribonucleoprotein Q OS=Homo sapiens GN=SYNCRIP PE=1 SV=2 -	HNRPQ	O60506	15.09	7	69.5596	8.5874	2	540151		Isocitrate dehydrogenase [NADP], mitochondrial OS=Homo sapiens GN=IDH2 PE=1 SV=2 -	IDHP	P48735	9.73	3	50.8769	8.68994	2	262644
Importin subunit alpha-7 OS=Homo sapiens GN=KPNA6 PE=1 SV=1 -	IMA7	O60684	7.28	2	59.9915	4.98291	2	32191.5		Protein farnesyltransferase/geranylgeranyltransferase type-1 subunit alpha OS=Homo sapiens GN=FNTA PE=1 SV=1 -	FNTA	P49354	8.44	2	44.3811	5.08447	2	99854.5
Dolichol-phosphate mannosyltransferase subunit 1 OS=Homo sapiens GN=DPM1 PE=1 SV=1 -	DPM1	O60762	19.23	3	29.6158	9.56885	2	90502.6		Alpha-aminoadipic semialdehyde dehydrogenase OS=Homo sapiens GN=ALDH7A1 PE=1 SV=5 -	AL7A1	P49419	8.91	3	58.4501	7.98682	2	675298
General vesicular transport factor p115 OS=Homo sapiens GN=USO1 PE=1 SV=2 -	USO1	O60763	5.51	4	107.828	4.90674	2	233330		Proteasome subunit beta type-2 OS=Homo sapiens GN=PSMB2 PE=1 SV=1 -	PSB2	P49721	30.85	5	22.8217	7.02002	2	389028
DnaJ homolog subfamily C member 13 OS=Homo sapiens GN=DNAJC13 PE=1 SV=5 -	DJC13	O75165	2.41	4	254.252	6.7417	2	114025		DNA replication licensing factor MCM2 OS=Homo sapiens GN=MCM2 PE=1 SV=4 -	MCM2	P49736	6.19	4	101.832	5.51611	2	440656
Programmed cell death protein 6 OS=Homo sapiens GN=PDCD6 PE=1 SV=1 -	PDCD6	O75340	12.57	2	21.8548	5.40186	2	336577		Transmembrane emp24 domain-containing protein 10 OS=Homo sapiens GN=TMED10 PE=1 SV=2 -	TMEDA	P49755	13.24	4	24.96	7.44482	2	386699
Mannose-P-dolichol utilization defect 1 protein OS=Homo sapiens GN=MPDU1 PE=1 SV=2 -	MPU1	O75352	11.34	2	26.6205	8.93896	2	161937		NADH dehydrogenase [ubiquinone] flavoprotein 1, mitochondrial OS=Homo sapiens GN=NDUFV1 PE=1 SV=4 -	NDUV1	P49821	6.47	2	50.7848	8.20654	2	300550
Vesicle-trafficking protein SEC22b OS=Homo sapiens GN=SEC22B PE=1 SV=4 -	SC22B	O75396	12.09	2	24.5775	6.91748	2	324081		Cytosolic purine 5'-nucleotidase OS=Homo sapiens GN=NT5C2 PE=1 SV=1 -	5NTC	P49902	5.88	2	64.9283	6.13818	2	86974.6
Vacuolar protein sorting-associated protein 26A OS=Homo sapiens GN=VPS26A PE=1 SV=2 -	VP26A	O75436	15.29	3	38.1457	6.56592	2	644966		GMP synthase glutamine-hydrolyzing] OS=Homo sapiens GN=GMPS PE=1 SV=1 -	GUAA	P49915	5.34	2	76.667	6.87354	2	151375
ATP synthase subunit d, mitochondrial OS=Homo sapiens GN=ATP5H PE=1 SV=3 -	ATP5H	O75947	31.06	3	18.4795	5.30029	2	281833		Isocitrate dehydrogenase [NAD] subunit alpha, mitochondrial OS=Homo sapiens GN=IDH3A PE=1 SV=1 -	IDH3A	P50213	9.56	2	39.5661	6.91748	2	757214
Erlin-2 OS=Homo sapiens GN=ERLIN2 PE=1 SV=1 -	ERLN2	O94905	18.88	4	37.8155	5.61768	2	860580		Glycine amidinotransferase, mitochondrial OS=Homo sapiens GN=GATM PE=1 SV=1 -	GATM	P50440	11.82	3	48.4243	8.04541	2	200513
AP-2 complex subunit alpha-2 OS=Homo sapiens GN=AP2A2 PE=1 SV=2 -	AP2A2	O94973	10.54	2	103.895	6.96143	2	144623		Hsc70-interacting protein OS=Homo sapiens GN=ST13 PE=1 SV=2 -	F10A1	P50502	13.28	3	41.3055	5.2749	2	606763
Structural maintenance of chromosomes protein 2 OS=Homo sapiens GN=SMC2 PE=1 SV=2 -	SMC2	O95347	5.01	4	135.572	8.42627	2	476723		Dynamin-2 OS=Homo sapiens GN=DNM2 PE=1 SV=2 -	DYN2	P50570	8.85	5	98.0032	7.44482	2	319406
Long-chain-fatty-acid--CoA ligase 3 OS=Homo sapiens GN=ACSL3 PE=1 SV=3 -	ACSL3	O95573	16.11	6	80.3683	8.38232	2	426270		Methionine aminopeptidase 2 OS=Homo sapiens GN=METAP2 PE=1 SV=1 -	MAP2	P50579	6.69	2	52.8581	5.8208	2	923012
DNA-directed RNA polymerase I subunit RPA1 OS=Homo sapiens GN=POLR1A PE=1 SV=2 -	RPA1	O95602	3.55	3	194.687	7.03467	2	50493.4		Transcription activator BRG1 OS=Homo sapiens GN=SMARCA4 PE=1 SV=2 -	SMCA4	P51532	5.46	6	184.53	7.88428	2	107560
BAG family molecular chaperone regulator 2 OS=Homo sapiens GN=BAG2 PE=1 SV=1 -	BAG2	O95816	15.64	2	23.7572	6.69775	2	122806		Ubiquitin carboxyl-terminal hydrolase 11 OS=Homo sapiens GN=USP11 PE=1 SV=3 -	UBP11	P51784	7.17	4	109.747	5.45264	2	127513
Mitochondrial import receptor subunit TOM40 homolog OS=Homo sapiens GN=TOMM40 PE=1 SV=1 -	TOM40	O96008	8.03	2	37.8691	7.25439	2	228249		Rap1 GTPase-GDP dissociation stimulator 1 OS=Homo sapiens GN=RAP1GDS1 PE=1 SV=3 -	GDS1	P52306	6.26	2	66.2745	5.31299	2	74463.4
Glutamate dehydrogenase 1, mitochondrial OS=Homo sapiens GN=GLUD1 PE=1 SV=2 -	DHE3	P00367	12.9	4	61.3592	7.79639	2	901450		F-actin-capping protein subunit alpha-1 OS=Homo sapiens GN=CAPZA1 PE=1 SV=3 -	CAZA1	P52907	34.62	4	32.9023	5.69385	2	2.65966e+06
Glutathione reductase, mitochondrial OS=Homo sapiens GN=GSR PE=1 SV=2 -	GSHR	P00390	12.07	3	56.221	8.49951	2	416915		Cysteine-rich protein 2 OS=Homo sapiens GN=CRIP2 PE=1 SV=1 -	CRIP2	P52943	24.52	2	22.478	8.71924	2	338160
Ceruloplasmin OS=Homo sapiens GN=CP PE=1 SV=1 -	CERU	P00450	5.63	4	122.128	5.71924	2	591920		Biliverdin reductase A OS=Homo sapiens GN=BLVRA PE=1 SV=2 -	BIEA	P53004	9.12	2	33.4073	6.44287	2	460397
Purine nucleoside phosphorylase OS=Homo sapiens GN=PNP PE=1 SV=2 -	PNPH	P00491	14.53	3	32.0972	6.94678	2	554617		Protein transport protein Sec24C OS=Homo sapiens GN=SEC24C PE=1 SV=3 -	SC24C	P53992	5.03	3	118.249	7.06396	2	167989
Complement factor B OS=Homo sapiens GN=CFB PE=1 SV=2 -	CFAB	P00751	4.19	2	85.4785	7.06396	2	344362		Activated RNA polymerase II transcriptional coactivator p15 OS=Homo sapiens GN=SUB1 PE=1 SV=3 -	TCP4	P53999	11.02	2	14.3864	9.59814	2	538250
Alpha-1-antichymotrypsin OS=Homo sapiens GN=SERPINA3 PE=1 SV=2 -	AACT	P01011	18.91	5	47.6205	5.51611	2	243603		Tyrosine--tRNA ligase, cytoplasmic OS=Homo sapiens GN=YARS PE=1 SV=4 -	SYYC	P54577	7.95	3	59.1061	7.04932	2	202290
Prelamin-A/C OS=Homo sapiens GN=LMNA PE=1 SV=1 -	LMNA	P02545	16.11	6	74.0947	7.02002	2	611260		Ubiquitin carboxyl-terminal hydrolase 14 OS=Homo sapiens GN=USP14 PE=1 SV=3 -	UBP14	P54578	10.73	3	56.033	5.30029	2	440686
Serotransferrin OS=Homo sapiens GN=TF PE=1 SV=3 -	TRFE	P02787	2.15	2	77.0136	7.12256	2	1.81163e+06		5'-AMP-activated protein kinase subunit gamma-1 OS=Homo sapiens GN=PRKAG1 PE=1 SV=1 -	AAKG1	P54619	14.2	2	37.5558	6.91748	2	279201
Protein S100-B OS=Homo sapiens GN=S100B PE=1 SV=2 -	S100B	P04271	40.22	2	10.7061	4.58936	2	241931		Delta-1-pyrroline-5-carboxylate synthase OS=Homo sapiens GN=ALDH18A1 PE=1 SV=2 -	P5CS	P54886	5.41	3	87.2475	7.12256	2	169298
Dolichyl-diphosphooligosaccharide--protein glycosyltransferase subunit 1 OS=Homo sapiens GN=RPN1 PE=1 SV=1 -	RPN1	P04843	30.48	13	68.5268	6.37939	2	540182		Eukaryotic translation initiation factor 5 OS=Homo sapiens GN=EIF5 PE=1 SV=2 -	IF5	P55010	9.98	3	49.1918	5.57959	2	406278
Dolichyl-diphosphooligosaccharide--protein glycosyltransferase subunit 2 OS=Homo sapiens GN=RPN2 PE=1 SV=3 -	RPN2	P04844	22.82	8	69.241	5.69385	2	527060		Methionine--tRNA ligase, cytoplasmic OS=Homo sapiens GN=MARS PE=1 SV=2 -	SYMC	P56192	9.44	6	101.052	6.16357	2	319146
Myeloperoxidase OS=Homo sapiens GN=MPO PE=1 SV=1 -	PERM	P05164	6.71	4	83.8148	8.96826	2	803451		Myotrophin OS=Homo sapiens GN=MTPN PE=1 SV=2 -	MTPN	P58546	30.51	2	12.8866	5.51611	2	882749
Intercellular adhesion molecule 1 OS=Homo sapiens GN=ICAM1 PE=1 SV=2 -	ICAM1	P05362	7.71	3	57.789	7.98682	2	318088		Actin-related protein 2/3 complex subunit 4 OS=Homo sapiens GN=ARPC4 PE=1 SV=3 -	ARPC4	P59998	47.62	5	19.6543	8.42627	2	340314
60S acidic ribosomal protein P2 OS=Homo sapiens GN=RPLP2 PE=1 SV=1 -	RLA2	P05387	44.35	4	11.6578	4.53857	2	252038		Myosin light polypeptide 6 OS=Homo sapiens GN=MYL6 PE=1 SV=2 -	MYL6	P60660	20.53	3	16.9191	4.65283	2	432616
Integrin beta-1 OS=Homo sapiens GN=ITGB1 PE=1 SV=2 -	ITB1	P05556	7.27	3	88.357	5.38916	2	106809		Proteasome subunit alpha type-6 OS=Homo sapiens GN=PSMA6 PE=1 SV=1 -	PSA6	P60900	11.79	2	27.3818	6.75635	2	218802
Beta-hexosaminidase subunit alpha OS=Homo sapiens GN=HEXA PE=1 SV=2 -	HEXA	P06865	4.35	2	60.6643	5.16064	2	438092		Ubiquitin-conjugating enzyme E2 D3 OS=Homo sapiens GN=UBE2D3 PE=1 SV=1 -	UB2D3	P61077	28.57	2	16.6764	7.79639	2	405639
Glutathione peroxidase 1 OS=Homo sapiens GN=GPX1 PE=1 SV=4 -	GPX1	P07203	17.24	2	22.0751	6.55127	2	193622		Ubiquitin-conjugating enzyme E2 N OS=Homo sapiens GN=UBE2N PE=1 SV=1 -	UBE2N	P61088	27.63	3	17.127	6.56592	2	450599
Beta-hexosaminidase subunit beta OS=Homo sapiens GN=HEXB PE=1 SV=3 -	HEXB	P07686	4.14	2	63.0712	6.75635	2	372292		Ras-related protein Rab-14 OS=Homo sapiens GN=RAB14 PE=1 SV=4 -	RAB14	P61106	33.49	5	23.8819	6.21436	2	576031
Rho-related GTP-binding protein RhoC OS=Homo sapiens GN=RHOC PE=1 SV=1 -	RHOC	P08134	43.01	1	21.9923	6.58057	2	444063		ATP-binding cassette sub-family E member 1 OS=Homo sapiens GN=ABCE1 PE=1 SV=1 -	ABCE1	P61221	10.85	4	67.271	8.33838	2	139647
4F2 cell-surface antigen heavy chain OS=Homo sapiens GN=SLC3A2 PE=1 SV=3 -	4F2	P08195	10.79	4	67.9517	5.0083	2	203880		Transforming protein RhoA OS=Homo sapiens GN=RHOA PE=1 SV=1 -	RHOA	P61586	33.68	1	21.7541	6.1001	2	42531.6
Guanine nucleotide-binding protein G(k) subunit alpha OS=Homo sapiens GN=GNAI3 PE=1 SV=3 -	GNAI3	P08754	8.47	1	40.5063	5.69385	2	547775		Protein transport protein Sec61 subunit alpha isoform 1 OS=Homo sapiens GN=SEC61A1 PE=1 SV=2 -	S61A1	P61619	9.03	2	52.2305	8.06006	2	102303
Galectin-1 OS=Homo sapiens GN=LGALS1 PE=1 SV=2 -	LEG1	P09382	51.11	4	14.7062	5.50342	2	209549		Calmodulin OS=Homo sapiens GN=CALM1 PE=1 SV=2 -	CALM	P62158	22.15	2	16.8268	4.22119	2	466596
Glutathione S-transferase Mu 1 OS=Homo sapiens GN=GSTM1 PE=1 SV=3 -	GSTM1	P09488	13.76	2	25.6951	6.69775	2	249496		40S ribosomal protein S15a OS=Homo sapiens GN=RPS15A PE=1 SV=2 -	RS15A	P62244	26.15	2	14.83	10.1255	2	2.1702e+06
Leukotriene A-4 hydrolase OS=Homo sapiens GN=LTA4H PE=1 SV=2 -	LKHA4	P09960	10.8	4	69.2412	6.17627	2	358187		40S ribosomal protein S16 OS=Homo sapiens GN=RPS16 PE=1 SV=2 -	RS16	P62249	14.38	2	16.435	10.2134	2	552743
Heat shock 70 kDa protein 1B OS=Homo sapiens GN=HSPA1B PE=1 SV=1 - [HS71B_HUMAN]|Heat shock 70 kDa protein 6 OS=Homo sapiens GN=HSPA6 PE=1 SV=2 -	HSP76	P0DMV9	30.11	12	70.009	5.65576	2	681331		40S ribosomal protein S14 OS=Homo sapiens GN=RPS14 PE=1 SV=3 -	RS14	P62263	13.91	2	16.2625	10.0522	2	347303
Thioredoxin OS=Homo sapiens GN=TXN PE=1 SV=3 -	THIO	P10599	22.86	2	11.7297	4.91943	2	1.00621e+06		40S ribosomal protein S18 OS=Homo sapiens GN=RPS18 PE=1 SV=3 -	RS18	P62269	11.18	2	17.7079	10.9897	2	763527
78 kDa glucose-regulated protein OS=Homo sapiens GN=HSPA5 PE=1 SV=2 -	GRP78	P11021	35.78	18	72.2884	5.16064	2	1.33455e+06		Small nuclear ribonucleoprotein E OS=Homo sapiens GN=SNRPE PE=1 SV=1 -	RUXE	P62304	52.17	3	10.7966	9.43701	2	250149
Glucose-6-phosphate 1-dehydrogenase OS=Homo sapiens GN=G6PD PE=1 SV=4 -	G6PD	P11413	17.48	6	59.219	6.84424	2	598305		Serine/threonine-protein phosphatase 2A catalytic subunit beta isoform OS=Homo sapiens GN=PPP2CB PE=1 SV=1 -	PP2AB	P62714	21.04	4	35.5523	5.42725	2	617493
Pyruvate carboxylase, mitochondrial OS=Homo sapiens GN=PC PE=1 SV=2 -	PYC	P11498	13.84	10	129.551	6.84424	2	390024		Histone H4 OS=Homo sapiens GN=HIST1H4A PE=1 SV=2 -	H4	P62805	20.39	3	11.3604	11.356	2	667289
Cation-independent mannose-6-phosphate receptor OS=Homo sapiens GN=IGF2R PE=1 SV=3 -	MPRI	P11717	2.17	4	274.199	5.93506	2	102431		40S ribosomal protein S24 OS=Homo sapiens GN=RPS24 PE=1 SV=1 -	RS24	P62847	20.3	2	15.4134	10.7847	2	356113
Nucleoprotein TPR OS=Homo sapiens GN=TPR PE=1 SV=3 -	TPR	P12270	4.53	6	267.131	5.021	2	164560		40S ribosomal protein S25 OS=Homo sapiens GN=RPS25 PE=1 SV=1 -	RS25	P62851	8.8	2	13.7337	10.1108	2	990901
X-ray repair cross-complementing protein 6 OS=Homo sapiens GN=XRCC6 PE=1 SV=2 -	XRCC6	P12956	31.86	13	69.7991	6.63916	2	743634		Guanine nucleotide-binding protein G(I)/G(S)/G(T) subunit beta-2 OS=Homo sapiens GN=GNB2 PE=1 SV=3 -	GBB2	P62879	14.12	2	37.3071	5.99854	2	328053
Lysosome-associated membrane glycoprotein 2 OS=Homo sapiens GN=LAMP2 PE=1 SV=2 -	LAMP2	P13473	4.88	2	44.9323	5.63037	2	234752		60S ribosomal protein L30 OS=Homo sapiens GN=RPL30 PE=1 SV=2 -	RL30	P62888	51.3	4	12.7757	9.62744	2	927067
Prolyl 4-hydroxylase subunit alpha-1 OS=Homo sapiens GN=P4HA1 PE=1 SV=2 -	P4HA1	P13674	17.79	6	61.011	6.01123	2	247627		60S ribosomal protein L10a OS=Homo sapiens GN=RPL10A PE=1 SV=2 -	RL10A	P62906	11.98	2	24.8155	9.93506	2	554123
Plastin-2 OS=Homo sapiens GN=LCP1 PE=1 SV=6 -	PLSL	P13796	26.16	7	70.2439	5.42725	2	323338		Ras-related C3 botulinum toxin substrate 1 OS=Homo sapiens GN=RAC1 PE=1 SV=1 -	RAC1	P63000	7.81	2	21.4362	8.49951	2	615034
Plastin-3 OS=Homo sapiens GN=PLS3 PE=1 SV=4 -	PLST	P13797	22.54	6	70.7662	5.60498	2	453803		Serine/threonine-protein phosphatase 2A 55 kDa regulatory subunit B alpha isoform OS=Homo sapiens GN=PPP2R2A PE=1 SV=1 -	2ABA	P63151	5.59	2	51.6595	6.20166	2	396146
Acylamino-acid-releasing enzyme OS=Homo sapiens GN=APEH PE=1 SV=4 -	ACPH	P13798	12.43	5	81.1726	5.47803	2	379720		60S ribosomal protein L38 OS=Homo sapiens GN=RPL38 PE=1 SV=2 -	RL38	P63173	35.71	4	8.21273	10.0962	2	783850
cAMP-dependent protein kinase type II-alpha regulatory subunit OS=Homo sapiens GN=PRKAR2A PE=1 SV=2 -	KAP2	P13861	9.16	2	45.49	5.07178	2	302293		S-phase kinase-associated protein 1 OS=Homo sapiens GN=SKP1 PE=1 SV=2 -	SKP1	P63208	26.99	3	18.6462	4.53857	2	152136
Glucosidase 2 subunit beta OS=Homo sapiens GN=PRKCSH PE=1 SV=2 -	GLU2B	P14314	7.95	3	59.3878	4.41162	2	705186		Ubiquitin-conjugating enzyme E2 L3 OS=Homo sapiens GN=UBE2L3 PE=1 SV=1 -	UB2L3	P68036	24.03	2	17.8502	8.51416	2	240558
Small nuclear ribonucleoprotein-associated proteins B and B' OS=Homo sapiens GN=SNRPB PE=1 SV=2 -	RSMB	P14678	12.08	3	24.5937	11.1948	2	333503		Nodal modulator 3 OS=Homo sapiens GN=NOMO3 PE=3 SV=2 -	NOMO3	P69849	7.12	5	134.049	5.66846	2	195133
Aminopeptidase N OS=Homo sapiens GN=ANPEP PE=1 SV=4 -	AMPN	P15144	9	6	109.471	5.47803	2	252233		Hemoglobin subunit alpha OS=Homo sapiens GN=HBA1 PE=1 SV=2 -	HBA	P69905	19.01	2	15.2479	8.67529	2	2.21666e+06
Phosphoglycerate mutase 2 OS=Homo sapiens GN=PGAM2 PE=1 SV=3 -	PGAM2	P15259	12.65	1	28.7478	8.88037	2	24012.8		ADP-ribosylation factor 5 OS=Homo sapiens GN=ARF5 PE=1 SV=2 -	ARF5	P84085	36.11	1	20.5166	6.78564	2	264388
Prostatic acid phosphatase OS=Homo sapiens GN=ACPP PE=1 SV=3 -	PPAP	P15309	11.92	3	44.5375	6.23975	2	315439		Cytochrome c OS=Homo sapiens GN=CYCS PE=1 SV=2 -	CYC	P99999	23.81	2	11.7411	9.56885	2	191479
Ubiquitin carboxyl-terminal hydrolase isozyme L3 OS=Homo sapiens GN=UCHL3 PE=1 SV=1 -	UCHL3	P15374	13.04	2	26.166	4.91943	2	178146		Phosphate carrier protein, mitochondrial OS=Homo sapiens GN=SLC25A3 PE=1 SV=2 -	MPCP	Q00325	10.5	3	40.0687	9.37842	2	351971
Nucleoside diphosphate kinase A OS=Homo sapiens GN=NME1 PE=1 SV=1 -	NDKA	P15531	26.97	2	17.1377	6.18896	2	1.51316e+06		Peptidyl-prolyl cis-trans isomerase FKBP3 OS=Homo sapiens GN=FKBP3 PE=1 SV=1 -	FKBP3	Q00688	12.05	2	25.1613	9.27588	2	613822
Stathmin OS=Homo sapiens GN=STMN1 PE=1 SV=3 -	STMN1	P16949	18.12	3	17.292	5.97314	2	407964		Fatty acid-binding protein, epidermal OS=Homo sapiens GN=FABP5 PE=1 SV=3 -	FABP5	Q01469	41.48	5	15.1546	7.00537	2	991697
Integrin alpha-2 OS=Homo sapiens GN=ITGA2 PE=1 SV=1 -	ITA2	P17301	5.33	4	129.214	5.31299	2	231114		Transgelin OS=Homo sapiens GN=TAGLN PE=1 SV=4 -	TAGL	Q01995	8.96	2	22.5964	8.83643	2	419172
26S protease regulatory subunit 6A OS=Homo sapiens GN=PSMC3 PE=1 SV=3 -	PRS6A	P17980	18.45	6	49.1725	5.23682	2	593920		2-oxoglutarate dehydrogenase, mitochondrial OS=Homo sapiens GN=OGDH PE=1 SV=3 -	ODO1	Q02218	18.38	12	115.861	6.85889	2	243676
T-complex protein 1 subunit alpha OS=Homo sapiens GN=TCP1 PE=1 SV=1 -	TCPA	P17987	28.78	11	60.3056	6.11279	2	757264		A-kinase anchor protein 12 OS=Homo sapiens GN=AKAP12 PE=1 SV=4 -	AKA12	Q02952	3.7	3	191.367	4.41162	2	104969
ADP-ribosylation factor 4 OS=Homo sapiens GN=ARF4 PE=1 SV=3 -	ARF4	P18085	48.89	4	20.4977	7.13721	2	290555		Mitochondrial 2-oxoglutarate/malate carrier protein OS=Homo sapiens GN=SLC25A11 PE=1 SV=3 -	M2OM	Q02978	8.28	2	34.0399	9.90576	2	563090
Myosin regulatory light chain 12A OS=Homo sapiens GN=MYL12A PE=1 SV=2 -	ML12A	P19105	33.33	2	19.7815	4.80518	2	554110		Dystonin OS=Homo sapiens GN=DST PE=1 SV=4 -	DYST	Q03001	1.4	4	860.127	5.24951	2	61697
Casein kinase II subunit alpha' OS=Homo sapiens GN=CSNK2A2 PE=1 SV=1 -	CSK22	P19784	12.29	3	41.1871	8.55811	2	505841		Eukaryotic translation initiation factor 4 gamma 1 OS=Homo sapiens GN=EIF4G1 PE=1 SV=4 -	IF4G1	Q04637	3.44	4	175.382	5.32568	2	70693.5
Nuclear factor NF-kappa-B p105 subunit OS=Homo sapiens GN=NFKB1 PE=1 SV=2 -	NFKB1	P19838	4.03	2	105.29	5.40186	2	291019		Single-stranded DNA-binding protein, mitochondrial OS=Homo sapiens GN=SSBP1 PE=1 SV=1 -	SSBP	Q04837	22.3	2	17.249	9.59814	2	162782
Eukaryotic translation initiation factor 2 subunit 2 OS=Homo sapiens GN=EIF2S2 PE=1 SV=2 -	IF2B	P20042	7.81	2	38.3644	5.79541	2	556051		14-3-3 protein eta OS=Homo sapiens GN=YWHAH PE=1 SV=4 -	1433F	Q04917	11.79	2	28.201	4.84326	2	151751
Annexin A7 OS=Homo sapiens GN=ANXA7 PE=1 SV=3 -	ANXA7	P20073	8.2	3	52.7058	5.68115	2	515240		Proteolipid protein 2 OS=Homo sapiens GN=PLP2 PE=1 SV=1 -	PLP2	Q04941	13.82	2	16.6797	7.23975	2	808407
Cytochrome c oxidase subunit 5A, mitochondrial OS=Homo sapiens GN=COX5A PE=1 SV=2 -	COX5A	P20674	30	2	16.7517	6.78564	2	255458		Inter-alpha-trypsin inhibitor heavy chain H3 OS=Homo sapiens GN=ITIH3 PE=1 SV=2 -	ITIH3	Q06033	5.84	3	99.7865	5.74463	2	65626.4
Lamin-B1 OS=Homo sapiens GN=LMNB1 PE=1 SV=2 -	LMNB1	P20700	11.43	3	66.3676	5.16064	2	122883		60S ribosomal protein L18 OS=Homo sapiens GN=RPL18 PE=1 SV=2 -	RL18	Q07020	13.83	2	21.6211	11.7222	2	676548
Ras GTPase-activating protein 1 OS=Homo sapiens GN=RASA1 PE=1 SV=1 -	RASA1	P20936	7.45	5	116.329	6.53662	2	299035		Prolow-density lipoprotein receptor-related protein 1 OS=Homo sapiens GN=LRP1 PE=1 SV=2 -	LRP1	Q07954	4.47	12	504.276	5.38916	2	76291.4
Neurofibromin OS=Homo sapiens GN=NF1 PE=1 SV=2 -	NF1	P21359	0.95	2	319.168	7.38623	2	27072		Rho GTPase-activating protein 1 OS=Homo sapiens GN=ARHGAP1 PE=1 SV=1 -	RHG01	Q07960	15.03	4	50.4042	6.29053	2	279146
Cytoplasmic aconitate hydratase OS=Homo sapiens GN=ACO1 PE=1 SV=3 -	ACOC	P21399	6.86	3	98.3366	6.68311	2	110119		tRNA (cytosine(34)-C(5))-methyltransferase OS=Homo sapiens GN=NSUN2 PE=1 SV=2 -	NSUN2	Q08J23	9.78	4	86.4158	6.771	2	207090
5'-nucleotidase OS=Homo sapiens GN=NT5E PE=1 SV=1 -	5NTD	P21589	13.24	5	63.3275	7.03467	2	492882		Twinfilin-1 OS=Homo sapiens GN=TWF1 PE=1 SV=3 -	TWF1	Q12792	11.71	2	40.2577	6.96143	2	454174
Succinate dehydrogenase [ubiquinone] iron-sulfur subunit, mitochondrial OS=Homo sapiens GN=SDHB PE=1 SV=3 -	SDHB	P21912	8.93	2	31.6088	8.76318	2	257146		Vesicular integral-membrane protein VIP36 OS=Homo sapiens GN=LMAN2 PE=1 SV=1 -	LMAN2	Q12907	7.02	2	40.2031	6.94678	2	536869
Tryptophan--tRNA ligase, cytoplasmic OS=Homo sapiens GN=WARS PE=1 SV=2 -	SYWC	P23381	18.05	5	53.1316	6.22705	2	522918		Heat shock protein 75 kDa, mitochondrial OS=Homo sapiens GN=TRAP1 PE=1 SV=3 -	TRAP1	Q12931	5.97	2	80.0597	8.20654	2	581676
Eukaryotic translation initiation factor 4B OS=Homo sapiens GN=EIF4B PE=1 SV=2 -	IF4B	P23588	4.09	2	69.1103	5.73193	2	71549.8		Protein flightless-1 homolog OS=Homo sapiens GN=FLII PE=1 SV=2 -	FLII	Q13045	2.99	3	144.66	6.04932	2	134495
DNA-directed RNA polymerase II subunit RPB1 OS=Homo sapiens GN=POLR2A PE=1 SV=2 -	RPB1	P24928	2.28	2	217.039	7.37158	2	156530		Heterogeneous nuclear ribonucleoprotein A0 OS=Homo sapiens GN=HNRNPA0 PE=1 SV=1 -	ROA0	Q13151	10.16	2	30.8218	9.29053	2	693103
DNA replication licensing factor MCM3 OS=Homo sapiens GN=MCM3 PE=1 SV=3 -	MCM3	P25205	13.61	8	90.924	5.77002	2	419713		Aminoacyl tRNA synthase complex-interacting multifunctional protein 2 OS=Homo sapiens GN=AIMP2 PE=1 SV=2 -	AIMP2	Q13155	10.63	2	35.3263	8.22119	2	266817
40S ribosomal protein S12 OS=Homo sapiens GN=RPS12 PE=1 SV=3 -	RS12	P25398	33.33	3	14.5055	7.21045	2	327060		DnaJ homolog subfamily C member 3 OS=Homo sapiens GN=DNAJC3 PE=1 SV=1 -	DNJC3	Q13217	9.72	2	57.5442	6.15088	2	324056
Proteasome subunit alpha type-1 OS=Homo sapiens GN=PSMA1 PE=1 SV=1 -	PSA1	P25786	15.21	2	29.5369	6.60986	2	397669		Eukaryotic translation initiation factor 3 subunit I OS=Homo sapiens GN=EIF3I PE=1 SV=1 -	EIF3I	Q13347	12.31	2	36.4786	5.64307	2	298002
DNA (cytosine-5)-methyltransferase 1 OS=Homo sapiens GN=DNMT1 PE=1 SV=2 -	DNMT1	P26358	4.83	5	183.05	7.75244	2	103495		NAD(P) transhydrogenase, mitochondrial OS=Homo sapiens GN=NNT PE=1 SV=3 -	NNTM	Q13423	7.37	4	113.823	8.08936	2	314501
Peptidyl-prolyl cis-trans isomerase FKBP2 OS=Homo sapiens GN=FKBP2 PE=1 SV=2 -	FKBP2	P26885	19.72	2	15.6393	9.12939	2	314665		Cullin-3 OS=Homo sapiens GN=CUL3 PE=1 SV=2 -	CUL3	Q13618	7.42	4	88.8735	8.48486	2	201477
Replication protein A 70 kDa DNA-binding subunit OS=Homo sapiens GN=RPA1 PE=1 SV=2 -	RFA1	P27694	6.82	2	68.0953	7.21045	2	215284		Spliceosome RNA helicase DDX39B OS=Homo sapiens GN=DDX39B PE=1 SV=1 -	DX39B	Q13838	15.65	2	48.9599	5.66846	2	476788
Proteasome subunit beta type-4 OS=Homo sapiens GN=PSMB4 PE=1 SV=4 -	PSB4	P28070	21.59	3	29.1855	5.97314	2	251929		Isopentenyl-diphosphate Delta-isomerase 1 OS=Homo sapiens GN=IDI1 PE=1 SV=2 -	IDI1	Q13907	17.18	2	26.3025	6.34131	2	133578
Proteasome subunit beta type-5 OS=Homo sapiens GN=PSMB5 PE=1 SV=3 -	PSB5	P28074	9.89	2	28.4622	6.91748	2	254992		Cytoskeleton-associated protein 5 OS=Homo sapiens GN=CKAP5 PE=1 SV=3 -	CKAP5	Q14008	1.38	2	225.352	7.79639	2	34900.1
Inositol monophosphatase 1 OS=Homo sapiens GN=IMPA1 PE=1 SV=1 -	IMPA1	P29218	13.36	2	30.1692	5.26221	2	395340		Coactosin-like protein OS=Homo sapiens GN=COTL1 PE=1 SV=3 -	COTL1	Q14019	30.28	2	15.935	5.66846	2	334614
Elongation factor 1-delta OS=Homo sapiens GN=EEF1D PE=1 SV=5 -	EF1D	P29692	18.51	3	31.1028	5.0083	2	749572		Dihydropyrimidinase-related protein 3 OS=Homo sapiens GN=DPYSL3 PE=1 SV=1 -	DPYL3	Q14195	18.42	6	61.9241	6.49365	2	536789
ES1 protein homolog, mitochondrial OS=Homo sapiens GN=C21orf33 PE=1 SV=3 -	ES1	P30042	19.03	2	28.1527	8.26514	2	245957		Dynactin subunit 1 OS=Homo sapiens GN=DCTN1 PE=1 SV=3 -	DCTN1	Q14203	6.34	6	141.607	5.80811	2	97217.5
D-dopachrome decarboxylase OS=Homo sapiens GN=DDT PE=1 SV=3 -	DOPD	P30046	19.49	2	12.7037	7.29834	2	480297		Flotillin-2 OS=Homo sapiens GN=FLOT2 PE=1 SV=2 -	FLOT2	Q14254	10.51	3	47.0347	5.24951	2	481758
Serine/threonine-protein phosphatase 2A 65 kDa regulatory subunit A alpha isoform OS=Homo sapiens GN=PPP2R1A PE=1 SV=4 -	2AAA	P30153	15.96	4	65.2669	5.10986	2	240501		E3 ubiquitin/ISG15 ligase TRIM25 OS=Homo sapiens GN=TRIM25 PE=1 SV=2 -	TRI25	Q14258	5.08	2	70.9277	8.08936	2	251954
Peptidyl-prolyl cis-trans isomerase F, mitochondrial OS=Homo sapiens GN=PPIF PE=1 SV=1 -	PPIF	P30405	18.36	2	22.0262	9.37842	2	329812		UDP-glucose 4-epimerase OS=Homo sapiens GN=GALE PE=1 SV=2 -	GALE	Q14376	18.39	3	38.2573	6.72705	2	142872
Glycylpeptide N-tetradecanoyltransferase 1 OS=Homo sapiens GN=NMT1 PE=1 SV=2 -	NMT1	P30419	8.47	2	56.7699	7.79639	2	104167		Inositol 1,4,5-trisphosphate receptor type 3 OS=Homo sapiens GN=ITPR3 PE=1 SV=2 -	ITPR3	Q14573	3.18	5	303.912	6.48096	2	88137.6
Sorcin OS=Homo sapiens GN=SRI PE=1 SV=1 -	SORCN	P30626	11.11	2	21.6624	5.59229	2	317702		Plastin-1 OS=Homo sapiens GN=PLS1 PE=1 SV=2 -	PLSI	Q14651	11.76	3	70.2093	5.41455	2	216971
Leukocyte elastase inhibitor OS=Homo sapiens GN=SERPINB1 PE=1 SV=1 -	ILEU	P30740	18.73	5	42.7147	6.27783	2	699056		Golgin subfamily B member 1 OS=Homo sapiens GN=GOLGB1 PE=1 SV=2 -	GOGB1	Q14789	4.2	8	375.79	4.99561	2	62041.1
Cytochrome b-c1 complex subunit 1, mitochondrial OS=Homo sapiens GN=UQCRC1 PE=1 SV=3 -	QCR1	P31930	19.79	5	52.6124	6.3667	2	600597		Chromodomain-helicase-DNA-binding protein 4 OS=Homo sapiens GN=CHD4 PE=1 SV=2 -	CHD4	Q14839	9.99	12	217.867	5.85889	2	192412
Bifunctional purine biosynthesis protein PURH OS=Homo sapiens GN=ATIC PE=1 SV=3 -	PUR9	P31939	18.92	7	64.5753	6.7124	2	312128		Signal peptidase complex subunit 2 OS=Homo sapiens GN=SPCS2 PE=1 SV=3 -	SPCS2	Q15005	12.83	2	24.9867	8.47021	2	403738
Stress-induced-phosphoprotein 1 OS=Homo sapiens GN=STIP1 PE=1 SV=1 -	STIP1	P31948	11.23	5	62.5994	6.80029	2	508390		Squamous cell carcinoma antigen recognized by T-cells 3 OS=Homo sapiens GN=SART3 PE=1 SV=1 -	SART3	Q15020	7.58	4	109.865	5.56689	2	197028
Protein S100-A11 OS=Homo sapiens GN=S100A11 PE=1 SV=2 -	S10AB	P31949	56.19	4	11.7328	7.12256	2	409566		116 kDa U5 small nuclear ribonucleoprotein component OS=Homo sapiens GN=EFTUD2 PE=1 SV=1 -	U5S1	Q15029	14.2	9	109.366	4.99561	2	228627
Deoxyuridine 5'-triphosphate nucleotidohydrolase, mitochondrial OS=Homo sapiens GN=DUT PE=1 SV=4 -	DUT	P33316	18.25	3	26.5466	9.36377	2	341516		Astrocytic phosphoprotein PEA-15 OS=Homo sapiens GN=PEA15 PE=1 SV=2 -	PEA15	Q15121	22.31	3	15.0308	5.021	2	294052
DNA replication licensing factor MCM5 OS=Homo sapiens GN=MCM5 PE=1 SV=5 -	MCM5	P33992	3.41	2	82.2332	8.36768	2	399931		Transmembrane emp24 domain-containing protein 2 OS=Homo sapiens GN=TMED2 PE=1 SV=1 -	TMED2	Q15363	20.4	2	22.7464	5.17334	2	161238
DNA replication licensing factor MCM7 OS=Homo sapiens GN=MCM7 PE=1 SV=4 -	MCM7	P33993	11.96	6	81.2566	6.45557	2	417865		Microtubule-associated protein RP/EB family member 1 OS=Homo sapiens GN=MAPRE1 PE=1 SV=3 -	MARE1	Q15691	10.82	2	29.9802	5.13525	2	276359
Serine hydroxymethyltransferase, mitochondrial OS=Homo sapiens GN=SHMT2 PE=1 SV=3 -	GLYM	P34897	16.47	4	55.9577	8.52881	2	1.44471e+06		Tubulin-specific chaperone E OS=Homo sapiens GN=TBCE PE=1 SV=1 -	TBCE	Q15813	10.44	3	59.309	6.75635	2	297581
Radixin OS=Homo sapiens GN=RDX PE=1 SV=1 -	RADI	P35241	17.84	4	68.5214	6.3667	2	674981		Ras-related protein Rab-11B OS=Homo sapiens GN=RAB11B PE=1 SV=4 -	RB11B	Q15907	22.48	3	24.4735	5.93506	2	350745
26S protease regulatory subunit 7 OS=Homo sapiens GN=PSMC2 PE=1 SV=3 -	PRS7	P35998	11.09	4	48.6031	5.94775	2	513504		Cleavage and polyadenylation specificity factor subunit 6 OS=Homo sapiens GN=CPSF6 PE=1 SV=2 -	CPSF6	Q16630	7.08	2	59.1734	7.15186	2	152471
ATP synthase subunit gamma, mitochondrial OS=Homo sapiens GN=ATP5C1 PE=1 SV=1 -	ATPG	P36542	14.43	2	32.9753	9.21729	2	182258		NADH dehydrogenase [ubiquinone] 1 alpha subcomplex subunit 5 OS=Homo sapiens GN=NDUFA5 PE=1 SV=3 -	NDUA5	Q16718	31.03	2	13.4502	5.98584	2	132567
Phosphoglucomutase-1 OS=Homo sapiens GN=PGM1 PE=1 SV=3 -	PGM1	P36871	11.57	4	61.4105	6.75635	2	156641		Heterogeneous nuclear ribonucleoprotein U-like protein 2 OS=Homo sapiens GN=HNRNPUL2 PE=1 SV=1 -	HNRL2	Q1KMD3	4.42	2	85.0522	4.90674	2	297375
Hippocalcin-like protein 1 OS=Homo sapiens GN=HPCAL1 PE=1 SV=3 -	HPCL1	P37235	17.1	3	22.299	5.35107	2	245332		Mitochondrial import inner membrane translocase subunit TIM50 OS=Homo sapiens GN=TIMM50 PE=1 SV=2 -	TIM50	Q3ZCQ8	7.37	2	39.6215	8.36768	2	208262
Electron transfer flavoprotein subunit beta OS=Homo sapiens GN=ETFB PE=1 SV=3 -	ETFB	P38117	12.94	2	27.8262	8.104	2	303237		Fibronectin type III domain-containing protein 3B OS=Homo sapiens GN=FNDC3B PE=1 SV=2 -	FND3B	Q53EP0	3.07	3	132.803	5.94775	2	163293
Stress-70 protein, mitochondrial OS=Homo sapiens GN=HSPA9 PE=1 SV=2 -	GRP75	P38646	26.22	13	73.6348	6.16357	2	1.2223e+06		Beta-actin-like protein 2 OS=Homo sapiens GN=ACTBL2 PE=1 SV=2 -	ACTBL	Q562R1	23.94	2	41.976	5.59229	2	524897
Eukaryotic initiation factor 4A-III OS=Homo sapiens GN=EIF4A3 PE=1 SV=4 -	IF4A3	P38919	8.52	1	46.8412	6.72705	2	176732		E3 ubiquitin-protein ligase UBR4 OS=Homo sapiens GN=UBR4 PE=1 SV=1 -	UBR4	Q5T4S7	3.69	13	573.476	6.03662	2	97473
40S ribosomal protein S19 OS=Homo sapiens GN=RPS19 PE=1 SV=2 -	RS19	P39019	17.93	3	16.0505	10.3159	2	1.06678e+06		Proteasome-associated protein ECM29 homolog OS=Homo sapiens GN=ECM29 PE=1 SV=2 -	ECM29	Q5VYK3	8.83	11	204.16	7.12256	2	88847.2
ADP-ribosylation factor-like protein 1 OS=Homo sapiens GN=ARL1 PE=1 SV=1 -	ARL1	P40616	13.81	2	20.4044	5.71924	2	223119		E3 ubiquitin-protein ligase RNF213 OS=Homo sapiens GN=RNF213 PE=1 SV=3 -	RN213	Q63HN8	1.19	5	591.03	6.48096	2	45332.9
Eukaryotic translation initiation factor 1 OS=Homo sapiens GN=EIF1 PE=1 SV=1 -	EIF1	P41567	59.29	4	12.7246	7.44482	2	323803		TBC1 domain family member 9B OS=Homo sapiens GN=TBC1D9B PE=1 SV=3 -	TBC9B	Q66K14	3.84	2	140.436	5.24951	2	40848.5
Enoyl-CoA delta isomerase 1, mitochondrial OS=Homo sapiens GN=ECI1 PE=1 SV=1 -	ECI1	P42126	24.83	4	32.7952	8.54346	2	186341		Atlastin-3 OS=Homo sapiens GN=ATL3 PE=1 SV=1 -	ATLA3	Q6DD88	6.1	2	60.5034	5.65576	2	281278
Serine/threonine-protein kinase mTOR OS=Homo sapiens GN=MTOR PE=1 SV=1 -	MTOR	P42345	1.29	2	288.707	7.1665	2	76441.7		Pre-mRNA-processing-splicing factor 8 OS=Homo sapiens GN=PRPF8 PE=1 SV=2 -	PRP8	Q6P2Q9	9.34	15	273.427	8.83643	2	111499
Glycerol-3-phosphate dehydrogenase, mitochondrial OS=Homo sapiens GN=GPD2 PE=1 SV=3 -	GPDM	P43304	9.08	4	80.8016	7.69385	2	322503		POTE ankyrin domain family member E OS=Homo sapiens GN=POTEE PE=1 SV=3 -	POTEE	Q6S8J3	6.33	1	121.286	6.20166	2	3384344
26S protease regulatory subunit 6B OS=Homo sapiens GN=PSMC4 PE=1 SV=2 -	PRS6B	P43686	9.09	2	47.3365	5.21143	2	558962		Vacuolar protein sorting-associated protein 13C OS=Homo sapiens GN=VPS13C PE=1 SV=1 -	VP13C	Q709C8	3.01	8	422.124	6.82959	2	45161.1
Large proline-rich protein BAG6 OS=Homo sapiens GN=BAG6 PE=1 SV=2 -	BAG6	P46379	10.16	6	119.334	5.60498	2	236404		Putative ATP-dependent RNA helicase DHX30 OS=Homo sapiens GN=DHX30 PE=1 SV=1 -	DHX30	Q7L2E3	4.69	4	133.855	8.77783	2	241465
40S ribosomal protein S9 OS=Homo sapiens GN=RPS9 PE=1 SV=3 -	RS9	P46781	11.34	4	22.5776	10.6528	2	448631		E3 ubiquitin-protein ligase HUWE1 OS=Homo sapiens GN=HUWE1 PE=1 SV=3 -	HUWE1	Q7Z6Z7	10.61	28	481.589	5.22412	2	181034
40S ribosomal protein S10 OS=Homo sapiens GN=RPS10 PE=1 SV=1 -	RS10	P46783	23.64	3	18.8859	10.1548	2	146367		Transmembrane emp24 domain-containing protein 4 OS=Homo sapiens GN=TMED4 PE=1 SV=1 -	TMED4	Q7Z7H5	16.3	1	25.9263	8.27979	2	478672
F-actin-capping protein subunit alpha-2 OS=Homo sapiens GN=CAPZA2 PE=1 SV=3 -	CAZA2	P47755	33.57	4	32.9286	5.84619	2	758934		Protein Hook homolog 3 OS=Homo sapiens GN=HOOK3 PE=1 SV=2 -	HOOK3	Q86VS8	4.32	2	83.0744	5.17334	2	152327
Glutamine--tRNA ligase OS=Homo sapiens GN=QARS PE=1 SV=1 -	SYQ	P47897	14.58	7	87.7429	7.15186	2	296637		Adipocyte enhancer-binding protein 1 OS=Homo sapiens GN=AEBP1 PE=1 SV=1 -	AEBP1	Q8IUX7	2.94	2	130.847	5.10986	2	187912
Cytochrome b-c1 complex subunit Rieske, mitochondrial OS=Homo sapiens GN=UQCRFS1 PE=1 SV=2 -	UCRI	P47985	12.77	2	29.6494	8.32373	2	289647		Polyribonucleotide nucleotidyltransferase 1, mitochondrial OS=Homo sapiens GN=PNPT1 PE=1 SV=2 -	PNPT1	Q8TCS8	4.09	2	85.8966	7.76709	2	102189
Prolyl endopeptidase OS=Homo sapiens GN=PREP PE=1 SV=2 -	PPCE	P48147	11.41	5	80.648	5.85889	2	204952		Programmed cell death 6-interacting protein OS=Homo sapiens GN=PDCD6IP PE=1 SV=1 -	PDC6I	Q8WUM4	6.68	4	95.9631	6.52197	2	215050
Coatomer subunit delta OS=Homo sapiens GN=ARCN1 PE=1 SV=1 -	COPD	P48444	10.96	4	57.1741	6.21436	2	272822		Esterase OVCA2 OS=Homo sapiens GN=OVCA2 PE=1 SV=1 -	OVCA2	Q8WZ82	18.94	2	24.4025	6.88818	2	297984
Glutathione synthetase OS=Homo sapiens GN=GSS PE=1 SV=1 -	GSHB	P48637	7.59	2	52.3523	5.92236	2	221719		Golgi-specific brefeldin A-resistance guanine nucleotide exchange factor 1 OS=Homo sapiens GN=GBF1 PE=1 SV=2 -	GBF1	Q92538	3.28	4	206.315	5.73193	2	69158.1
Isocitrate dehydrogenase [NADP], mitochondrial OS=Homo sapiens GN=IDH2 PE=1 SV=2 -	IDHP	P48735	8.85	3	50.8769	8.68994	2	369315		Gamma-glutamyl hydrolase OS=Homo sapiens GN=GGH PE=1 SV=2 -	GGH	Q92820	11.95	2	35.9412	7.10791	2	48424.1
Protein ERGIC-53 OS=Homo sapiens GN=LMAN1 PE=1 SV=2 -	LMAN1	P49257	7.25	2	57.513	6.771	2	459246		Probable ATP-dependent RNA helicase DDX17 OS=Homo sapiens GN=DDX17 PE=1 SV=2 -	DDX17	Q92841	9.6	4	80.222	8.26514	2	336932
Nuclear autoantigenic sperm protein OS=Homo sapiens GN=NASP PE=1 SV=2 -	NASP	P49321	9.9	4	85.1861	4.29736	2	363364		Golgi apparatus protein 1 OS=Homo sapiens GN=GLG1 PE=1 SV=2 -	GSLG1	Q92896	8.06	6	134.464	6.90283	2	269977
Very long-chain specific acyl-CoA dehydrogenase, mitochondrial OS=Homo sapiens GN=ACADVL PE=1 SV=1 -	ACADV	P49748	16.64	9	70.3454	8.74854	2	670465		Regulator of nonsense transcripts 1 OS=Homo sapiens GN=UPF1 PE=1 SV=2 -	RENT1	Q92900	6.02	4	124.267	6.60986	2	436520
Histidine triad nucleotide-binding protein 1 OS=Homo sapiens GN=HINT1 PE=1 SV=2 -	HINT1	P49773	34.92	2	13.7931	6.94678	2	541787		Probable ubiquitin carboxyl-terminal hydrolase FAF-X OS=Homo sapiens GN=USP9X PE=1 SV=3 -	USP9X	Q93008	5.21	9	292.094	5.79541	2	93062.5
Isocitrate dehydrogenase [NAD] subunit alpha, mitochondrial OS=Homo sapiens GN=IDH3A PE=1 SV=1 -	IDH3A	P50213	18.31	4	39.5661	6.91748	2	632764		Ubiquitin carboxyl-terminal hydrolase 7 OS=Homo sapiens GN=USP7 PE=1 SV=2 -	UBP7	Q93009	7.8	6	128.22	5.5542	2	299466
Glycine amidinotransferase, mitochondrial OS=Homo sapiens GN=GATM PE=1 SV=1 -	GATM	P50440	8.75	2	48.4243	8.04541	2	205020		Isochorismatase domain-containing protein 2 OS=Homo sapiens GN=ISOC2 PE=1 SV=1 -	ISOC2	Q96AB3	29.76	3	22.3228	7.76709	2	148334
Methionine aminopeptidase 2 OS=Homo sapiens GN=METAP2 PE=1 SV=1 -	MAP2	P50579	6.49	2	52.8581	5.8208	2	668132		ADP-ribosylation factor-like protein 8A OS=Homo sapiens GN=ARL8A PE=1 SV=1 -	ARL8A	Q96BM9	20.43	2	21.402	7.76709	2	279026
Transcription activator BRG1 OS=Homo sapiens GN=SMARCA4 PE=1 SV=2 -	SMCA4	P51532	5.83	7	184.53	7.88428	2	188875		Glucosamine 6-phosphate N-acetyltransferase OS=Homo sapiens GN=GNPNAT1 PE=1 SV=1 -	GNA1	Q96EK6	13.59	2	20.7356	7.98682	2	263577
Galactokinase OS=Homo sapiens GN=GALK1 PE=1 SV=1 -	GALK1	P51570	8.93	2	42.2456	6.45557	2	762039		Protein S100-A16 OS=Homo sapiens GN=S100A16 PE=1 SV=1 -	S10AG	Q96FQ6	29.13	2	11.794	6.78564	2	154046
B-cell receptor-associated protein 31 OS=Homo sapiens GN=BCAP31 PE=1 SV=3 -	BAP31	P51572	8.54	2	27.974	8.44092	2	171287		ERO1-like protein alpha OS=Homo sapiens GN=ERO1A PE=1 SV=2 -	ERO1A	Q96HE7	16.24	4	54.3581	5.68115	2	393062
Peroxisomal multifunctional enzyme type 2 OS=Homo sapiens GN=HSD17B4 PE=1 SV=3 -	DHB4	P51659	3.94	2	79.6363	8.83643	2	314302		Protein ABHD14B OS=Homo sapiens GN=ABHD14B PE=1 SV=1 -	ABHEB	Q96IU4	27.62	3	22.3316	6.40479	2	374411
26S proteasome non-ATPase regulatory subunit 7 OS=Homo sapiens GN=PSMD7 PE=1 SV=2 -	PSMD7	P51665	15.74	3	37.0025	6.771	2	321227		RNA-binding protein 14 OS=Homo sapiens GN=RBM14 PE=1 SV=2 -	RBM14	Q96PK6	5.98	2	69.4489	9.67139	2	120276
Ribosomal protein S6 kinase alpha-3 OS=Homo sapiens GN=RPS6KA3 PE=1 SV=1 -	KS6A3	P51812	5.54	2	83.6829	6.88818	2	314915		MMS19 nucleotide excision repair protein homolog OS=Homo sapiens GN=MMS19 PE=1 SV=2 -	MMS19	Q96T76	3.98	3	113.217	6.354	2	51148.7
Heterogeneous nuclear ribonucleoprotein A3 OS=Homo sapiens GN=HNRNPA3 PE=1 SV=2 -	ROA3	P51991	12.43	3	39.5706	9.01221	2	533313		Niban-like protein 1 OS=Homo sapiens GN=FAM129B PE=1 SV=3 -	NIBL1	Q96TA1	10.32	5	84.0847	6.18896	2	188758
Importin subunit alpha-1 OS=Homo sapiens GN=KPNA2 PE=1 SV=1 -	IMA1	P52292	6.99	2	57.8259	5.40186	2	172580		Heterogeneous nuclear ribonucleoprotein A/B OS=Homo sapiens GN=HNRNPAB PE=1 SV=2 -	ROAA	Q99729	6.33	3	36.2024	8.20654	2	379322
Arginine--tRNA ligase, cytoplasmic OS=Homo sapiens GN=RARS PE=1 SV=2 -	SYRC	P54136	18.18	9	75.3309	6.68311	2	547887		Thioredoxin domain-containing protein 17 OS=Homo sapiens GN=TXNDC17 PE=1 SV=1 -	TXD17	Q9BRA2	22.76	2	13.9318	5.51611	2	316765
Tyrosine--tRNA ligase, cytoplasmic OS=Homo sapiens GN=YARS PE=1 SV=4 -	SYYC	P54577	10.98	4	59.1061	7.04932	2	271781		Endoplasmic reticulum resident protein 44 OS=Homo sapiens GN=ERP44 PE=1 SV=1 -	ERP44	Q9BS26	9.11	2	46.9414	5.26221	2	1.19592e+06
Delta-1-pyrroline-5-carboxylate synthase OS=Homo sapiens GN=ALDH18A1 PE=1 SV=2 -	P5CS	P54886	5.16	3	87.2475	7.12256	2	228129		Histidine triad nucleotide-binding protein 2, mitochondrial OS=Homo sapiens GN=HINT2 PE=1 SV=1 -	HINT2	Q9BX68	21.47	2	17.1512	9.15869	2	340501
Eukaryotic translation initiation factor 5 OS=Homo sapiens GN=EIF5 PE=1 SV=2 -	IF5	P55010	14.15	4	49.1918	5.57959	2	511545		Apoptosis inhibitor 5 OS=Homo sapiens GN=API5 PE=1 SV=3 -	API5	Q9BZZ5	8.97	3	58.9679	7.34229	2	484923
Adenosine kinase OS=Homo sapiens GN=ADK PE=1 SV=2 -	ADK	P55263	32.6	5	40.5197	6.69775	2	127052		Ras-related protein Rab-1B OS=Homo sapiens GN=RAB1B PE=1 SV=1 -	RAB1B	Q9H0U4	36.32	2	22.1572	5.73193	2	244862
Double-stranded RNA-specific adenosine deaminase OS=Homo sapiens GN=ADAR PE=1 SV=4 -	DSRAD	P55265	5.14	4	135.981	8.646	2	224501		Dedicator of cytokinesis protein 5 OS=Homo sapiens GN=DOCK5 PE=1 SV=3 -	DOCK5	Q9H7D0	5.03	6	215.172	7.95752	2	47633.7
Transmembrane protein 33 OS=Homo sapiens GN=TMEM33 PE=1 SV=2 -	TMM33	P57088	9.72	2	27.9598	9.70068	2	351857		UPF0160 protein MYG1, mitochondrial OS=Homo sapiens GN=C12orf10 PE=1 SV=2 -	MYG1	Q9HB07	6.91	2	42.4224	6.66846	2	583562
Myotrophin OS=Homo sapiens GN=MTPN PE=1 SV=2 -	MTPN	P58546	48.31	3	12.8866	5.51611	2	368283		Synaptic vesicle membrane protein VAT-1 homolog-like OS=Homo sapiens GN=VAT1L PE=1 SV=2 -	VAT1L	Q9HCJ6	7.88	2	45.8701	5.05908	2	91479.6
Myosin light polypeptide 6 OS=Homo sapiens GN=MYL6 PE=1 SV=2 -	MYL6	P60660	20.53	3	16.9191	4.65283	2	458961		Xaa-Pro aminopeptidase 1 OS=Homo sapiens GN=XPNPEP1 PE=1 SV=3 -	XPP1	Q9NQW7	7.38	3	69.8732	5.66846	2	83818.5
Ras-related protein Rab-8A OS=Homo sapiens GN=RAB8A PE=1 SV=1 -	RAB8A	P61006	12.08	1	23.6532	9.0708	2	136116		Mycophenolic acid acyl-glucuronide esterase, mitochondrial OS=Homo sapiens GN=ABHD10 PE=1 SV=1 -	ABHDA	Q9NUJ1	22.22	4	33.9107	8.57275	2	448196
Ubiquitin-conjugating enzyme E2 D3 OS=Homo sapiens GN=UBE2D3 PE=1 SV=1 -	UB2D3	P61077	28.57	2	16.6764	7.79639	2	256564		Protein FAM49B OS=Homo sapiens GN=FAM49B PE=1 SV=1 -	FA49B	Q9NUQ9	17.9	4	36.7246	6.06201	2	377865
Ubiquitin-conjugating enzyme E2 K OS=Homo sapiens GN=UBE2K PE=1 SV=3 -	UBE2K	P61086	11.5	2	22.3926	5.43994	2	294900		Endoplasmic reticulum aminopeptidase 1 OS=Homo sapiens GN=ERAP1 PE=1 SV=3 -	ERAP1	Q9NZ08	5.74	4	107.166	6.45557	2	302613
ATP-binding cassette sub-family E member 1 OS=Homo sapiens GN=ABCE1 PE=1 SV=1 -	ABCE1	P61221	7.35	3	67.271	8.33838	2	452024		Ribosome-binding protein 1 OS=Homo sapiens GN=RRBP1 PE=1 SV=4 -	RRBP1	Q9P2E9	4.54	3	152.381	8.60205	2	86549.6
Proteasome activator complex subunit 3 OS=Homo sapiens GN=PSME3 PE=1 SV=1 -	PSME3	P61289	16.14	3	29.4876	5.94775	2	530045		Coatomer subunit gamma-2 OS=Homo sapiens GN=COPG2 PE=1 SV=1 -	COPG2	Q9UBF2	8.5	3	97.5596	5.80811	2	89518.5
Protein mago nashi homolog OS=Homo sapiens GN=MAGOH PE=1 SV=1 -	MGN	P61326	17.12	2	17.1528	6.11279	2	340600		C-type mannose receptor 2 OS=Homo sapiens GN=MRC2 PE=1 SV=2 -	MRC2	Q9UBG0	1.83	2	166.568	5.8335	2	123257
Transforming protein RhoA OS=Homo sapiens GN=RHOA PE=1 SV=1 -	RHOA	P61586	49.22	1	21.7541	6.1001	2	123739		Importin-11 OS=Homo sapiens GN=IPO11 PE=1 SV=1 -	IPO11	Q9UI26	3.9	2	112.463	5.24951	2	37317.5
10 kDa heat shock protein, mitochondrial OS=Homo sapiens GN=HSPE1 PE=1 SV=2 -	CH10	P61604	25.49	2	10.9249	8.92432	2	262434		Multifunctional methyltransferase subunit TRM112-like protein OS=Homo sapiens GN=TRMT112 PE=1 SV=1 -	TR112	Q9UI30	22.4	2	14.1903	5.26221	2	330462
Serine/threonine-protein phosphatase PP1-beta catalytic subunit OS=Homo sapiens GN=PPP1CB PE=1 SV=3 -	PP1B	P62140	32.42	1	37.1626	6.18896	2	1.02745e+06		Exportin-7 OS=Homo sapiens GN=XPO7 PE=1 SV=3 -	XPO7	Q9UIA9	10.03	7	123.828	6.31592	2	308974
Calmodulin OS=Homo sapiens GN=CALM1 PE=1 SV=2 -	CALM	P62158	22.15	2	16.8268	4.22119	2	1.19395e+06		ADP-sugar pyrophosphatase OS=Homo sapiens GN=NUDT5 PE=1 SV=1 -	NUDT5	Q9UKK9	44.29	6	24.3122	4.94482	2	454977
26S protease regulatory subunit 8 OS=Homo sapiens GN=PSMC5 PE=1 SV=1 -	PRS8	P62195	11.58	3	45.5971	7.54736	2	642254		Pre-mRNA-processing factor 19 OS=Homo sapiens GN=PRPF19 PE=1 SV=1 -	PRP19	Q9UMS4	14.68	3	55.1463	6.60986	2	548053
40S ribosomal protein S18 OS=Homo sapiens GN=RPS18 PE=1 SV=3 -	RS18	P62269	11.18	2	17.7079	10.9897	2	998419		Microtubule-actin cross-linking factor 1, isoforms 1/2/3/5 OS=Homo sapiens GN=MACF1 PE=1 SV=4 -	MACF1	Q9UPN3	6.97	33	837.787	5.38916	2	110325
Small nuclear ribonucleoprotein E OS=Homo sapiens GN=SNRPE PE=1 SV=1 -	RUXE	P62304	39.13	2	10.7966	9.43701	2	165060		Ubiquitin carboxyl-terminal hydrolase 24 OS=Homo sapiens GN=USP24 PE=1 SV=3 -	UBP24	Q9UPU5	2.1	3	294.178	6.13818	2	33311.2
Small nuclear ribonucleoprotein Sm D3 OS=Homo sapiens GN=SNRPD3 PE=1 SV=1 -	SMD3	P62318	23.81	2	13.9073	10.3159	2	43339.8		Voltage-dependent anion-selective channel protein 3 OS=Homo sapiens GN=VDAC3 PE=1 SV=1 -	VDAC3	Q9Y277	15.19	2	30.6393	8.66064	2	464080
Eukaryotic peptide chain release factor subunit 1 OS=Homo sapiens GN=ETF1 PE=1 SV=3 -	ERF1	P62495	13.5	4	49.0002	5.70654	2	722709		Nck-associated protein 1 OS=Homo sapiens GN=NCKAP1 PE=1 SV=1 -	NCKP1	Q9Y2A7	2.39	2	128.707	6.62451	2	1.33289e+06
60S ribosomal protein L23a OS=Homo sapiens GN=RPL23A PE=1 SV=1 -	RL23A	P62750	17.31	2	17.6841	10.4478	2	470632		Protein canopy homolog 2 OS=Homo sapiens GN=CNPY2 PE=1 SV=1 -	CNPY2	Q9Y2B0	25.82	3	20.6392	4.91943	2	465266
Histone H4 OS=Homo sapiens GN=HIST1H4A PE=1 SV=2 -	H4	P62805	21.36	5	11.3604	11.356	2	956872		Phosphatidylinositide phosphatase SAC2 OS=Homo sapiens GN=INPP5F PE=1 SV=3 -	SAC2	Q9Y2H2	4.95	3	128.326	7.02002	2	119378
60S ribosomal protein L30 OS=Homo sapiens GN=RPL30 PE=1 SV=2 -	RL30	P62888	34.78	3	12.7757	9.62744	2	1.37472e+06		Ubiquitin carboxyl-terminal hydrolase 15 OS=Homo sapiens GN=USP15 PE=1 SV=3 -	UBP15	Q9Y4E8	5.2	3	112.348	5.22412	2	42970.5
60S ribosomal protein L11 OS=Homo sapiens GN=RPL11 PE=1 SV=2 -	RL11	P62913	15.17	2	20.2396	9.59814	2	835643		EMILIN-1 OS=Homo sapiens GN=EMILIN1 PE=1 SV=2 -	EMIL1	Q9Y6C2	5.41	4	106.601	5.14795	2	93119.3
Ras-related C3 botulinum toxin substrate 1 OS=Homo sapiens GN=RAC1 PE=1 SV=1 -	RAC1	P63000	7.81	2	21.4362	8.49951	2	453598		Structural maintenance of chromosomes flexible hinge domain-containing protein 1 OS=Homo sapiens GN=SMCHD1 PE=1 SV=2 -	SMHD1	A6NHR9	1.05	2	226.231	7.29834	1	41002.9
Serine/threonine-protein phosphatase 2A 55 kDa regulatory subunit B alpha isoform OS=Homo sapiens GN=PPP2R2A PE=1 SV=1 -	2ABA	P63151	5.59	2	51.6595	6.20166	2	224135		Protein arginine N-methyltransferase 5 OS=Homo sapiens GN=PRMT5 PE=1 SV=4 -	ANM5	O14744	15.54	5	72.6376	6.29053	1	511343
60S ribosomal protein L38 OS=Homo sapiens GN=RPL38 PE=1 SV=2 -	RL38	P63173	35.71	4	8.21273	10.0962	2	994520		Transcription elongation regulator 1 OS=Homo sapiens GN=TCERG1 PE=1 SV=2 -	TCRG1	O14776	3.64	2	123.823	8.646	1	302380
S-phase kinase-associated protein 1 OS=Homo sapiens GN=SKP1 PE=1 SV=2 -	SKP1	P63208	20.25	3	18.6462	4.53857	2	122319		Prefoldin subunit 6 OS=Homo sapiens GN=PFDN6 PE=1 SV=1 -	PFD6	O15212	20.16	2	14.5738	8.88037	1	388070
Ubiquitin-conjugating enzyme E2 L3 OS=Homo sapiens GN=UBE2L3 PE=1 SV=1 -	UB2L3	P68036	24.03	2	17.8502	8.51416	2	229223		High mobility group protein B3 OS=Homo sapiens GN=HMGB3 PE=1 SV=4 -	HMGB3	O15347	14	2	22.9654	8.36768	1	388960
Casein kinase II subunit alpha OS=Homo sapiens GN=CSNK2A1 PE=1 SV=1 -	CSK21	P68400	17.39	4	45.1148	7.73779	2	483958		Importin-8 OS=Homo sapiens GN=IPO8 PE=1 SV=2 -	IPO8	O15397	2.51	1	119.861	5.16064	1	36204.5
Nodal modulator 3 OS=Homo sapiens GN=NOMO3 PE=3 SV=2 -	NOMO3	P69849	14.32	11	134.049	5.66846	2	310346		Bifunctional 3'-phosphoadenosine 5'-phosphosulfate synthase 1 OS=Homo sapiens GN=PAPSS1 PE=1 SV=2 -	PAPS1	O43252	5.45	2	70.7876	6.85889	1	1.17385e+06
60S ribosomal protein L24 OS=Homo sapiens GN=RPL24 PE=1 SV=1 -	RL24	P83731	15.92	2	17.7679	11.2534	2	308048		Heterogeneous nuclear ribonucleoprotein R OS=Homo sapiens GN=HNRNPR PE=1 SV=1 -	HNRPR	O43390	6.48	2	70.8993	8.1333	1	607958
ADP-ribosylation factor 5 OS=Homo sapiens GN=ARF5 PE=1 SV=2 -	ARF5	P84085	36.11	1	20.5166	6.78564	2	357375		AP-1 complex subunit gamma-1 OS=Homo sapiens GN=AP1G1 PE=1 SV=5 -	AP1G1	O43747	3.77	2	91.2931	6.80029	1	80540.2
Serine/arginine-rich splicing factor 3 OS=Homo sapiens GN=SRSF3 PE=1 SV=1 -	SRSF3	P84103	12.8	2	19.3179	11.6489	2	295591		UDP-glucose 6-dehydrogenase OS=Homo sapiens GN=UGDH PE=1 SV=1 -	UGDH	O60701	9.51	2	54.9893	7.12256	1	258345
Cytochrome c OS=Homo sapiens GN=CYCS PE=1 SV=2 -	CYC	P99999	23.81	2	11.7411	9.56885	2	284994		General vesicular transport factor p115 OS=Homo sapiens GN=USO1 PE=1 SV=2 -	USO1	O60763	3.12	2	107.828	4.90674	1	116495
Sorbitol dehydrogenase OS=Homo sapiens GN=SORD PE=1 SV=4 -	DHSO	Q00796	16.53	3	38.2998	7.97217	2	495081		Eukaryotic translation initiation factor 5B OS=Homo sapiens GN=EIF5B PE=1 SV=4 -	IF2P	O60841	2.7	2	138.742	5.49072	1	333818
Transgelin OS=Homo sapiens GN=TAGLN PE=1 SV=4 -	TAGL	Q01995	14.93	3	22.5964	8.83643	2	310974		Rho-associated protein kinase 2 OS=Homo sapiens GN=ROCK2 PE=1 SV=4 -	ROCK2	O75116	1.66	2	160.799	6.02393	1	216991
A-kinase anchor protein 12 OS=Homo sapiens GN=AKAP12 PE=1 SV=4 -	AKA12	Q02952	7.69	6	191.367	4.41162	2	150050		Clustered mitochondria protein homolog OS=Homo sapiens GN=CLUH PE=1 SV=2 -	CLU	O75153	2.37	2	146.577	6.12549	1	369334
Aminoacylase-1 OS=Homo sapiens GN=ACY1 PE=1 SV=1 -	ACY1	Q03154	6.13	2	45.856	6.17627	2	665409		DnaJ homolog subfamily C member 13 OS=Homo sapiens GN=DNAJC13 PE=1 SV=5 -	DJC13	O75165	2.59	5	254.252	6.7417	1	105248
Transcription factor p65 OS=Homo sapiens GN=RELA PE=1 SV=2 -	TF65	Q04206	5.44	2	60.1814	5.68115	2	455708		Mannose-P-dolichol utilization defect 1 protein OS=Homo sapiens GN=MPDU1 PE=1 SV=2 -	MPU1	O75352	9.72	2	26.6205	8.93896	1	243336
UBX domain-containing protein 1 OS=Homo sapiens GN=UBXN1 PE=1 SV=2 -	UBXN1	Q04323	16.84	2	33.3049	5.24951	2	201995		PRA1 family protein 3 OS=Homo sapiens GN=ARL6IP5 PE=1 SV=1 -	PRAF3	O75915	15.96	2	21.6004	9.77393	1	249341
1,4-alpha-glucan-branching enzyme OS=Homo sapiens GN=GBE1 PE=1 SV=3 -	GLGB	Q04446	5.41	2	80.4226	6.31592	2	324307		E3 ubiquitin-protein ligase listerin OS=Homo sapiens GN=LTN1 PE=1 SV=6 -	LTN1	O94822	1.64	2	200.423	6.25244	1	33725.6
Eukaryotic translation initiation factor 4 gamma 1 OS=Homo sapiens GN=EIF4G1 PE=1 SV=4 -	IF4G1	Q04637	5.44	6	175.382	5.32568	2	291476		Unconventional myosin-Id OS=Homo sapiens GN=MYO1D PE=1 SV=2 -	MYO1D	O94832	3.18	2	116.129	9.39307	1	244384
Lactoylglutathione lyase OS=Homo sapiens GN=GLO1 PE=1 SV=4 -	LGUL	Q04760	25	3	20.7642	5.31299	2	164604		E3 ubiquitin-protein ligase UBR5 OS=Homo sapiens GN=UBR5 PE=1 SV=2 -	UBR5	O95071	1.32	3	309.158	5.84619	1	71210.7
Proteolipid protein 2 OS=Homo sapiens GN=PLP2 PE=1 SV=1 -	PLP2	Q04941	13.82	2	16.6797	7.23975	2	482681		Phosphoacetylglucosamine mutase OS=Homo sapiens GN=PGM3 PE=1 SV=1 -	AGM1	O95394	8.12	3	59.8143	6.25244	1	115275
Inter-alpha-trypsin inhibitor heavy chain H3 OS=Homo sapiens GN=ITIH3 PE=1 SV=2 -	ITIH3	Q06033	5.84	3	99.7865	5.74463	2	122109		E3 ubiquitin-protein ligase HERC2 OS=Homo sapiens GN=HERC2 PE=1 SV=2 -	HERC2	O95714	0.79	2	526.895	6.27783	1	42484.9
Cytoskeleton-associated protein 4 OS=Homo sapiens GN=CKAP4 PE=1 SV=2 -	CKAP4	Q07065	9.8	4	65.9827	5.92236	2	224483		3'(2'),5'-bisphosphate nucleotidase 1 OS=Homo sapiens GN=BPNT1 PE=1 SV=1 -	BPNT1	O95861	10.71	2	33.3712	5.69385	1	800377
tRNA (cytosine(34)-C(5))-methyltransferase OS=Homo sapiens GN=NSUN2 PE=1 SV=2 -	NSUN2	Q08J23	7.3	3	86.4158	6.771	2	163346		Thioredoxin domain-containing protein 12 OS=Homo sapiens GN=TXNDC12 PE=1 SV=1 -	TXD12	O95881	12.79	2	19.1936	5.40186	1	499377
Nuclear cap-binding protein subunit 1 OS=Homo sapiens GN=NCBP1 PE=1 SV=1 -	NCBP1	Q09161	8.35	4	91.7805	6.43018	2	165537		Alpha-1-antichymotrypsin OS=Homo sapiens GN=SERPINA3 PE=1 SV=2 -	AACT	P01011	7.09	2	47.6205	5.51611	1	583740
Vesicular integral-membrane protein VIP36 OS=Homo sapiens GN=LMAN2 PE=1 SV=1 -	LMAN2	Q12907	21.91	4	40.2031	6.94678	2	757698		GTPase HRas OS=Homo sapiens GN=HRAS PE=1 SV=1 -	RASH	P01112	14.29	2	21.2846	5.31299	1	296339
Protein flightless-1 homolog OS=Homo sapiens GN=FLII PE=1 SV=2 -	FLII	Q13045	5.75	5	144.66	6.04932	2	248339		HLA class I histocompatibility antigen, A-68 alpha chain OS=Homo sapiens GN=HLA-A PE=1 SV=4 -	1A68	P01891	13.7	1	40.8831	6.69775	1	286812
Acetyl-CoA carboxylase 1 OS=Homo sapiens GN=ACACA PE=1 SV=2 -	ACACA	Q13085	3.07	5	265.385	6.3667	2	91662.3		Ornithine aminotransferase, mitochondrial OS=Homo sapiens GN=OAT PE=1 SV=1 -	OAT	P04181	5.69	2	48.5042	7.03467	1	419034
Heterogeneous nuclear ribonucleoprotein A0 OS=Homo sapiens GN=HNRNPA0 PE=1 SV=1 -	ROA0	Q13151	16.72	3	30.8218	9.29053	2	836033		Integrin alpha-V OS=Homo sapiens GN=ITGAV PE=1 SV=2 -	ITAV	P06756	6.87	4	115.964	5.68115	1	209281
Chromobox protein homolog 3 OS=Homo sapiens GN=CBX3 PE=1 SV=4 -	CBX3	Q13185	15.3	1	20.7984	5.32568	2	142255		Phosphoglycerate kinase 2 OS=Homo sapiens GN=PGK2 PE=1 SV=3 -	PGK2	P07205	13.19	1	44.7673	8.54346	1	141934
Polyadenylate-binding protein 4 OS=Homo sapiens GN=PABPC4 PE=1 SV=1 -	PABP4	Q13310	16.46	2	70.7381	9.26123	2	287471		Rho-related GTP-binding protein RhoC OS=Homo sapiens GN=RHOC PE=1 SV=1 -	RHOC	P08134	39.9	2	21.9923	6.58057	1	477172
Interferon-induced protein with tetratricopeptide repeats 5 OS=Homo sapiens GN=IFIT5 PE=1 SV=1 -	IFIT5	Q13325	8.71	3	55.8116	7.40088	2	170173		Signal recognition particle receptor subunit alpha OS=Homo sapiens GN=SRPRA PE=1 SV=2 -	SRPRA	P08240	3.76	2	69.7672	8.95361	1	350326
NAD(P) transhydrogenase, mitochondrial OS=Homo sapiens GN=NNT PE=1 SV=3 -	NNTM	Q13423	7.27	4	113.823	8.08936	2	266286		Receptor-type tyrosine-protein phosphatase C OS=Homo sapiens GN=PTPRC PE=1 SV=2 -	PTPRC	P08575	4.37	4	147.162	6.15088	1	161733
Splicing factor 3B subunit 2 OS=Homo sapiens GN=SF3B2 PE=1 SV=2 -	SF3B2	Q13435	3.8	2	100.165	5.66846	2	248241		Glutathione S-transferase Mu 1 OS=Homo sapiens GN=GSTM1 PE=1 SV=3 -	GSTM1	P09488	13.76	1	25.6951	6.69775	1	272253
28 kDa heat- and acid-stable phosphoprotein OS=Homo sapiens GN=PDAP1 PE=1 SV=1 -	HAP28	Q13442	16.02	2	20.6176	8.86572	2	238806		Glucose-6-phosphate 1-dehydrogenase OS=Homo sapiens GN=G6PD PE=1 SV=4 -	G6PD	P11413	6.8	3	59.219	6.84424	1	506790
Spliceosome RNA helicase DDX39B OS=Homo sapiens GN=DDX39B PE=1 SV=1 -	DX39B	Q13838	20.79	2	48.9599	5.66846	2	330795		Alcohol dehydrogenase class-3 OS=Homo sapiens GN=ADH5 PE=1 SV=4 -	ADHX	P11766	9.89	2	39.6984	7.48877	1	420729
Cytoskeleton-associated protein 5 OS=Homo sapiens GN=CKAP5 PE=1 SV=3 -	CKAP5	Q14008	2.07	3	225.352	7.79639	2	156953		Myosin-1 OS=Homo sapiens GN=MYH1 PE=1 SV=3 -	MYH1	P12882	7.12	4	223.006	5.74463	1	131101
Cold-inducible RNA-binding protein OS=Homo sapiens GN=CIRBP PE=1 SV=1 -	CIRBP	Q14011	20.35	2	18.6367	9.51025	2	265355		Xaa-Pro dipeptidase OS=Homo sapiens GN=PEPD PE=1 SV=3 -	PEPD	P12955	10.95	3	54.5129	5.99854	1	1.04052e+06
Coactosin-like protein OS=Homo sapiens GN=COTL1 PE=1 SV=3 -	COTL1	Q14019	30.28	2	15.935	5.66846	2	292544		Versican core protein OS=Homo sapiens GN=VCAN PE=1 SV=3 -	CSPG2	P13611	2.44	4	372.59	4.51318	1	107041
Ubiquitin conjugation factor E4 A OS=Homo sapiens GN=UBE4A PE=1 SV=2 -	UBE4A	Q14139	10.88	8	122.482	5.23682	2	272431		Acylamino-acid-releasing enzyme OS=Homo sapiens GN=APEH PE=1 SV=4 -	ACPH	P13798	4.92	2	81.1726	5.47803	1	460828
E3 ubiquitin/ISG15 ligase TRIM25 OS=Homo sapiens GN=TRIM25 PE=1 SV=2 -	TRI25	Q14258	6.83	3	70.9277	8.08936	2	375457		Small nuclear ribonucleoprotein-associated proteins B and B' OS=Homo sapiens GN=SNRPB PE=1 SV=2 -	RSMB	P14678	9.58	2	24.5937	11.1948	1	415580
Caprin-1 OS=Homo sapiens GN=CAPRIN1 PE=1 SV=2 -	CAPR1	Q14444	8.6	2	78.318	5.24951	2	184144		Insulin-degrading enzyme OS=Homo sapiens GN=IDE PE=1 SV=4 -	IDE	P14735	3.53	2	117.893	6.60986	1	298841
Heat shock protein HSP 90-alpha A2 OS=Homo sapiens GN=HSP90AA2P PE=1 SV=2 -	HS902	Q14568	19.24	1	39.3404	4.65283	2	671110		Fatty acid-binding protein, adipocyte OS=Homo sapiens GN=FABP4 PE=1 SV=3 -	FABP4	P15090	15.91	2	14.7095	7.13721	1	404660
Inositol 1,4,5-trisphosphate receptor type 3 OS=Homo sapiens GN=ITPR3 PE=1 SV=2 -	ITPR3	Q14573	4.08	7	303.912	6.48096	2	118356		Phosphoglycerate mutase 2 OS=Homo sapiens GN=PGAM2 PE=1 SV=3 -	PGAM2	P15259	17	1	28.7478	8.88037	1	38169
E3 ubiquitin-protein ligase TRIP12 OS=Homo sapiens GN=TRIP12 PE=1 SV=1 -	TRIPC	Q14669	1.2	2	220.296	8.48486	2	42478.4		Aspartate aminotransferase, cytoplasmic OS=Homo sapiens GN=GOT1 PE=1 SV=3 -	AATC	P17174	9.93	2	46.2185	7.00537	1	319255
LDLR chaperone MESD OS=Homo sapiens GN=MESDC2 PE=1 SV=2 -	MESD	Q14696	15.81	2	26.0603	7.78174	2	146714		Integrin beta-5 OS=Homo sapiens GN=ITGB5 PE=1 SV=1 -	ITB5	P18084	5.13	2	87.9962	6.06201	1	173126
Proteasome activator complex subunit 4 OS=Homo sapiens GN=PSME4 PE=1 SV=2 -	PSME4	Q14997	2.17	3	211.199	6.90283	2	113563		1-phosphatidylinositol 4,5-bisphosphate phosphodiesterase gamma-1 OS=Homo sapiens GN=PLCG1 PE=1 SV=1 -	PLCG1	P19174	2.25	2	148.438	6.04932	1	146323
Squamous cell carcinoma antigen recognized by T-cells 3 OS=Homo sapiens GN=SART3 PE=1 SV=1 -	SART3	Q15020	6.02	3	109.865	5.56689	2	100889		Nuclear factor NF-kappa-B p105 subunit OS=Homo sapiens GN=NFKB1 PE=1 SV=2 -	NFKB1	P19838	7.13	4	105.29	5.40186	1	472909
Condensin complex subunit 1 OS=Homo sapiens GN=NCAPD2 PE=1 SV=3 -	CND1	Q15021	3.85	4	157.082	6.60986	2	111925		Succinate dehydrogenase [ubiquinone] iron-sulfur subunit, mitochondrial OS=Homo sapiens GN=SDHB PE=1 SV=3 -	SDHB	P21912	9.29	2	31.6088	8.76318	1	323821
Periostin OS=Homo sapiens GN=POSTN PE=1 SV=2 -	POSTN	Q15063	7.89	4	93.2553	7.53271	2	543368		Cytochrome b-c1 complex subunit 2, mitochondrial OS=Homo sapiens GN=UQCRC2 PE=1 SV=3 -	QCR2	P22695	9.49	4	48.4129	8.63135	1	1.35282e+06
Peroxisomal acyl-coenzyme A oxidase 1 OS=Homo sapiens GN=ACOX1 PE=1 SV=3 -	ACOX1	Q15067	5	2	74.3762	8.1626	2	155696		DNA-directed RNA polymerase II subunit RPB1 OS=Homo sapiens GN=POLR2A PE=1 SV=2 -	RPB1	P24928	1.57	2	217.039	7.37158	1	45193
Platelet-activating factor acetylhydrolase IB subunit gamma OS=Homo sapiens GN=PAFAH1B3 PE=1 SV=1 -	PA1B3	Q15102	24.24	3	25.7182	6.84424	2	209989		DNA replication licensing factor MCM3 OS=Homo sapiens GN=MCM3 PE=1 SV=3 -	MCM3	P25205	4.33	2	90.924	5.77002	1	449766
Prostaglandin E synthase 3 OS=Homo sapiens GN=PTGES3 PE=1 SV=1 -	TEBP	Q15185	26.25	3	18.6854	4.53857	2	770043		Integrin alpha-3 OS=Homo sapiens GN=ITGA3 PE=1 SV=5 -	ITA3	P26006	2.47	2	116.538	6.771	1	182154
Reticulocalbin-1 OS=Homo sapiens GN=RCN1 PE=1 SV=1 -	RCN1	Q15293	9.67	2	38.8662	4.99561	2	439273		Pentraxin-related protein PTX3 OS=Homo sapiens GN=PTX3 PE=1 SV=3 -	PTX3	P26022	10.5	3	41.9488	5.0083	1	519535
Transmembrane emp24 domain-containing protein 2 OS=Homo sapiens GN=TMED2 PE=1 SV=1 -	TMED2	Q15363	20.4	2	22.7464	5.17334	2	139851		Glutathione S-transferase Mu 2 OS=Homo sapiens GN=GSTM2 PE=1 SV=2 -	GSTM2	P28161	13.76	1	25.728	6.3667	1	196491
Protein phosphatase 1 regulatory subunit 7 OS=Homo sapiens GN=PPP1R7 PE=1 SV=1 -	PP1R7	Q15435	13.33	3	41.5385	4.90674	2	335432		Cytosol aminopeptidase OS=Homo sapiens GN=LAP3 PE=1 SV=3 -	AMPL	P28838	10.02	3	56.1308	7.92822	1	338280
Splicing factor 3A subunit 1 OS=Homo sapiens GN=SF3A1 PE=1 SV=1 -	SF3A1	Q15459	8.95	4	88.8305	5.22412	2	428056		D-dopachrome decarboxylase OS=Homo sapiens GN=DDT PE=1 SV=3 -	DOPD	P30046	19.49	2	12.7037	7.29834	1	423307
Translin OS=Homo sapiens GN=TSN PE=1 SV=1 -	TSN	Q15631	11.84	2	26.1668	6.44287	2	430828		Sorcin OS=Homo sapiens GN=SRI PE=1 SV=1 -	SORCN	P30626	16.16	2	21.6624	5.59229	1	591611
ELAV-like protein 1 OS=Homo sapiens GN=ELAVL1 PE=1 SV=2 -	ELAV1	Q15717	17.48	3	36.0692	9.17334	2	923602		Cytochrome b-c1 complex subunit 1, mitochondrial OS=Homo sapiens GN=UQCRC1 PE=1 SV=3 -	QCR1	P31930	13.54	4	52.6124	6.3667	1	1.39324e+06
Vesicle-associated membrane protein 3 OS=Homo sapiens GN=VAMP3 PE=1 SV=3 -	VAMP3	Q15836	24	2	11.302	8.79248	2	597687		14-3-3 protein sigma OS=Homo sapiens GN=SFN PE=1 SV=1 -	1433S	P31947	12.9	1	27.7567	4.7417	1	36768
Ras-related protein Rab-11B OS=Homo sapiens GN=RAB11B PE=1 SV=4 -	RB11B	Q15907	22.48	1	24.4735	5.93506	2	131974		Glycogen debranching enzyme OS=Homo sapiens GN=AGL PE=1 SV=3 -	GDE	P35573	1.76	2	174.652	6.75635	1	169754
Dihydropyrimidinase-related protein 2 OS=Homo sapiens GN=DPYSL2 PE=1 SV=1 -	DPYL2	Q16555	14.16	5	62.2546	6.37939	2	489858		26S protease regulatory subunit 7 OS=Homo sapiens GN=PSMC2 PE=1 SV=3 -	PRS7	P35998	9.47	2	48.6031	5.94775	1	144687
Gamma-interferon-inducible protein 16 OS=Homo sapiens GN=IFI16 PE=1 SV=3 -	IF16	Q16666	7.52	4	88.1994	9.27588	2	473884		Lon protease homolog, mitochondrial OS=Homo sapiens GN=LONP1 PE=1 SV=2 -	LONM	P36776	4.07	3	106.422	6.39209	1	172010
NADH dehydrogenase [ubiquinone] 1 alpha subcomplex subunit 5 OS=Homo sapiens GN=NDUFA5 PE=1 SV=3 -	NDUA5	Q16718	31.03	2	13.4502	5.98584	2	320296		Serine/threonine-protein phosphatase PP1-gamma catalytic subunit OS=Homo sapiens GN=PPP1CC PE=1 SV=1 -	PP1G	P36873	32.82	1	36.9597	6.53662	1	1.91954e+06
ATP-dependent Clp protease proteolytic subunit, mitochondrial OS=Homo sapiens GN=CLPP PE=1 SV=1 -	CLPP	Q16740	11.91	2	30.1606	8.08936	2	179748		Beta-centractin OS=Homo sapiens GN=ACTR1B PE=1 SV=1 -	ACTY	P42025	9.84	1	42.2667	6.40479	1	693357
Thioredoxin reductase 1, cytoplasmic OS=Homo sapiens GN=TXNRD1 PE=1 SV=3 -	TRXR1	Q16881	11.4	3	70.8622	7.38623	2	208892		Melanoma-associated antigen 10 OS=Homo sapiens GN=MAGEA10 PE=2 SV=2 -	MAGAA	P43363	9.49	1	40.7547	4.39893	1	103319
Heterogeneous nuclear ribonucleoprotein U-like protein 2 OS=Homo sapiens GN=HNRNPUL2 PE=1 SV=1 -	HNRL2	Q1KMD3	12.72	6	85.0522	4.90674	2	553506		Large proline-rich protein BAG6 OS=Homo sapiens GN=BAG6 PE=1 SV=2 -	BAG6	P46379	4.68	4	119.334	5.60498	1	365720
WASH complex subunit 7 OS=Homo sapiens GN=KIAA1033 PE=1 SV=2 -	WASH7	Q2M389	6.31	5	136.316	7.44482	2	212527		Glutathione synthetase OS=Homo sapiens GN=GSS PE=1 SV=1 -	GSHB	P48637	7.59	2	52.3523	5.92236	1	316587
Pre-rRNA-processing protein TSR1 homolog OS=Homo sapiens GN=TSR1 PE=1 SV=1 -	TSR1	Q2NL82	6.59	4	91.7519	7.41553	2	333946		Protein ERGIC-53 OS=Homo sapiens GN=LMAN1 PE=1 SV=2 -	LMAN1	P49257	7.25	2	57.513	6.771	1	383032
Leucine-rich repeat flightless-interacting protein 1 OS=Homo sapiens GN=LRRFIP1 PE=1 SV=2 -	LRRF1	Q32MZ4	5.32	2	89.1987	4.65283	2	96782		Kinetochore-associated protein 1 OS=Homo sapiens GN=KNTC1 PE=1 SV=1 -	KNTC1	P50748	1.77	3	250.588	5.97314	1	56153.2
Triokinase/FMN cyclase OS=Homo sapiens GN=TKFC PE=1 SV=2 -	TKFC	Q3LXA3	5.04	2	58.91	7.48877	2	308139		Ras-related protein Rab-5C OS=Homo sapiens GN=RAB5C PE=1 SV=2 -	RAB5C	P51148	13.89	2	23.4678	8.41162	1	332376
Fibronectin type III domain-containing protein 3B OS=Homo sapiens GN=FNDC3B PE=1 SV=2 -	FND3B	Q53EP0	2.33	2	132.803	5.94775	2	120162		Peroxisomal multifunctional enzyme type 2 OS=Homo sapiens GN=HSD17B4 PE=1 SV=3 -	DHB4	P51659	3.94	2	79.6363	8.83643	1	286106
Very-long-chain 3-oxoacyl-CoA reductase OS=Homo sapiens GN=HSD17B12 PE=1 SV=2 -	DHB12	Q53GQ0	9.62	2	34.3022	9.31982	2	303938		Clathrin heavy chain 2 OS=Homo sapiens GN=CLTCL1 PE=1 SV=2 -	CLH2	P53675	8.72	1	186.91	5.84619	1	74861.6
Putative heat shock protein HSP 90-alpha A4 OS=Homo sapiens GN=HSP90AA4P PE=5 SV=1 -	HS904	Q58FG1	10.29	1	47.6821	5.18604	2	76329.1		Adenosine kinase OS=Homo sapiens GN=ADK PE=1 SV=2 -	ADK	P55263	17.4	3	40.5197	6.69775	1	68443.3
RRP12-like protein OS=Homo sapiens GN=RRP12 PE=1 SV=2 -	RRP12	Q5JTH9	3.93	3	143.611	8.74854	2	50634.5		Poly(rC)-binding protein 3 OS=Homo sapiens GN=PCBP3 PE=2 SV=2 -	PCBP3	P57721	8.63	1	39.4403	8.07471	1	686187
E3 ubiquitin-protein ligase BRE1A OS=Homo sapiens GN=RNF20 PE=1 SV=2 -	BRE1A	Q5VTR2	3.38	2	113.592	5.93506	2	211072		Actin-related protein 2 OS=Homo sapiens GN=ACTR2 PE=1 SV=1 -	ARP2	P61160	10.66	3	44.7322	6.7417	1	499116
CD276 antigen OS=Homo sapiens GN=CD276 PE=1 SV=1 -	CD276	Q5ZPR3	8.61	2	57.1995	4.90674	2	59115.6		Proteasome activator complex subunit 3 OS=Homo sapiens GN=PSME3 PE=1 SV=1 -	PSME3	P61289	10.63	2	29.4876	5.94775	1	619920
E3 ubiquitin-protein ligase RNF213 OS=Homo sapiens GN=RNF213 PE=1 SV=3 -	RN213	Q63HN8	3.02	12	591.03	6.48096	2	61208.2		Serine/threonine-protein phosphatase PP1-beta catalytic subunit OS=Homo sapiens GN=PPP1CB PE=1 SV=3 -	PP1B	P62140	32.42	1	37.1626	6.18896	1	720366
Protein virilizer homolog OS=Homo sapiens GN=KIAA1429 PE=1 SV=2 -	VIR	Q69YN4	1.55	2	201.898	5.0083	2	30603.8		General transcription factor II-I OS=Homo sapiens GN=GTF2I PE=1 SV=2 -	GTF2I	P78347	3.81	2	112.346	6.39209	1	165346
HEAT repeat-containing protein 6 OS=Homo sapiens GN=HEATR6 PE=1 SV=1 -	HEAT6	Q6AI08	3.56	3	128.699	7.03467	2	48540.6		Nuclear factor NF-kappa-B p100 subunit OS=Homo sapiens GN=NFKB2 PE=1 SV=4 -	NFKB2	Q00653	7.78	3	96.6889	6.25244	1	201255
Atlastin-3 OS=Homo sapiens GN=ATL3 PE=1 SV=1 -	ATLA3	Q6DD88	17.74	5	60.5034	5.65576	2	648883		Dual specificity mitogen-activated protein kinase kinase 1 OS=Homo sapiens GN=MAP2K1 PE=1 SV=2 -	MP2K1	Q02750	7.63	2	43.4113	6.62451	1	308608
Ragulator complex protein LAMTOR1 OS=Homo sapiens GN=LAMTOR1 PE=1 SV=2 -	LTOR1	Q6IAA8	16.15	2	17.7338	5.14795	2	520674		Aminoacylase-1 OS=Homo sapiens GN=ACY1 PE=1 SV=1 -	ACY1	Q03154	10.78	2	45.856	6.17627	1	264470
POTE ankyrin domain family member E OS=Homo sapiens GN=POTEE PE=1 SV=3 -	POTEE	Q6S8J3	7.53	1	121.286	6.20166	2	2.61521e+06		1,4-alpha-glucan-branching enzyme OS=Homo sapiens GN=GBE1 PE=1 SV=3 -	GLGB	Q04446	5.41	2	80.4226	6.31592	1	384019
Putative ATP-dependent RNA helicase DHX30 OS=Homo sapiens GN=DHX30 PE=1 SV=1 -	DHX30	Q7L2E3	11.47	9	133.855	8.77783	2	236951		Elongation factor 1-alpha 2 OS=Homo sapiens GN=EEF1A2 PE=1 SV=1 -	EF1A2	Q05639	18.14	1	50.4383	9.02686	1	163985
Eukaryotic translation initiation factor 3 subunit M OS=Homo sapiens GN=EIF3M PE=1 SV=1 -	EIF3M	Q7L2H7	8.82	2	42.4758	5.63037	2	232170		Collagen alpha-1(XIV) chain OS=Homo sapiens GN=COL14A1 PE=1 SV=3 -	COEA1	Q05707	2.45	3	193.394	5.30029	1	105863
Myosin-14 OS=Homo sapiens GN=MYH14 PE=1 SV=2 -	MYH14	Q7Z406	4.46	2	227.732	5.60498	2	80325.6		Kinesin light chain 1 OS=Homo sapiens GN=KLC1 PE=1 SV=2 -	KLC1	Q07866	6.81	2	65.2689	6.20166	1	342075
ATP-dependent RNA helicase DDX42 OS=Homo sapiens GN=DDX42 PE=1 SV=1 -	DDX42	Q86XP3	4.16	2	102.912	7.02002	2	387890		Quinone oxidoreductase OS=Homo sapiens GN=CRYZ PE=1 SV=1 -	QOR	Q08257	7.6	2	35.1845	8.44092	1	766438
Adipocyte enhancer-binding protein 1 OS=Homo sapiens GN=AEBP1 PE=1 SV=1 -	AEBP1	Q8IUX7	4.15	3	130.847	5.10986	2	184297		Polypeptide N-acetylgalactosaminyltransferase 2 OS=Homo sapiens GN=GALNT2 PE=1 SV=1 -	GALT2	Q10471	11.03	4	64.6915	8.35303	1	435041
Cell division cycle and apoptosis regulator protein 1 OS=Homo sapiens GN=CCAR1 PE=1 SV=2 -	CCAR1	Q8IX12	2.87	2	132.739	5.75732	2	116869		AP-1 complex subunit beta-1 OS=Homo sapiens GN=AP1B1 PE=1 SV=2 -	AP1B1	Q10567	12.12	4	104.57	5.05908	1	251798
Neuropathy target esterase OS=Homo sapiens GN=PNPLA6 PE=1 SV=2 -	PLPL6	Q8IY17	3	3	149.9	7.81104	2	192545		Secernin-1 OS=Homo sapiens GN=SCRN1 PE=1 SV=2 -	SCRN1	Q12765	7	2	46.3525	4.75439	1	310219
Probable ATP-dependent RNA helicase DDX60 OS=Homo sapiens GN=DDX60 PE=1 SV=3 -	DDX60	Q8IY21	1.93	2	197.727	7.59131	2	102500		WASH complex subunit strumpellin OS=Homo sapiens GN=KIAA0196 PE=1 SV=1 -	STRUM	Q12768	2.16	2	134.201	6.97607	1	143820
Aldehyde dehydrogenase family 16 member A1 OS=Homo sapiens GN=ALDH16A1 PE=1 SV=2 -	A16A1	Q8IZ83	8.85	4	85.0737	6.78564	2	265903		Acetyl-CoA carboxylase 1 OS=Homo sapiens GN=ACACA PE=1 SV=2 -	ACACA	Q13085	2.13	4	265.385	6.3667	1	113826
SWI/SNF complex subunit SMARCC2 OS=Homo sapiens GN=SMARCC2 PE=1 SV=1 -	SMRC2	Q8TAQ2	2.72	2	132.797	5.69385	2	319357		Polyadenylate-binding protein 4 OS=Homo sapiens GN=PABPC4 PE=1 SV=1 -	PABP4	Q13310	10.56	1	70.7381	9.26123	1	186227
Golgi-specific brefeldin A-resistance guanine nucleotide exchange factor 1 OS=Homo sapiens GN=GBF1 PE=1 SV=2 -	GBF1	Q92538	2.64	3	206.315	5.73193	2	100980		Serine-protein kinase ATM OS=Homo sapiens GN=ATM PE=1 SV=4 -	ATM	Q13315	1.01	2	350.462	6.81494	1	32158.4
Protein NDRG1 OS=Homo sapiens GN=NDRG1 PE=1 SV=1 -	NDRG1	Q92597	8.88	2	42.8077	5.8208	2	406674		Splicing factor 3B subunit 2 OS=Homo sapiens GN=SF3B2 PE=1 SV=2 -	SF3B2	Q13435	3.8	2	100.165	5.66846	1	147016
Histone deacetylase 2 OS=Homo sapiens GN=HDAC2 PE=1 SV=2 -	HDAC2	Q92769	5.94	2	55.3288	5.90967	2	348607		Mannosyl-oligosaccharide glucosidase OS=Homo sapiens GN=MOGS PE=1 SV=5 -	MOGS	Q13724	5.73	3	91.8606	8.89502	1	192468
Probable ATP-dependent RNA helicase DDX17 OS=Homo sapiens GN=DDX17 PE=1 SV=2 -	DDX17	Q92841	7.27	1	80.222	8.26514	2	342842		Eukaryotic initiation factor 4A-II OS=Homo sapiens GN=EIF4A2 PE=1 SV=2 -	IF4A2	Q14240	17.2	1	46.3728	5.47803	1	528721
Transportin-1 OS=Homo sapiens GN=TNPO1 PE=1 SV=2 -	TNPO1	Q92973	13.14	7	102.289	4.98291	2	513610		Filamin-C OS=Homo sapiens GN=FLNC PE=1 SV=3 -	FLNC	Q14315	3.23	4	290.841	5.97314	1	55805.7
Ubiquitin carboxyl-terminal hydrolase 7 OS=Homo sapiens GN=USP7 PE=1 SV=2 -	UBP7	Q93009	8.17	6	128.22	5.5542	2	282669		Proteasome activator complex subunit 4 OS=Homo sapiens GN=PSME4 PE=1 SV=2 -	PSME4	Q14997	4.4	5	211.199	6.90283	1	110046
Mediator of RNA polymerase II transcription subunit 12 OS=Homo sapiens GN=MED12 PE=1 SV=4 -	MED12	Q93074	1.33	2	242.928	7.04932	2	119067		Periostin OS=Homo sapiens GN=POSTN PE=1 SV=2 -	POSTN	Q15063	7.89	4	93.2553	7.53271	1	428496
Protein TBRG4 OS=Homo sapiens GN=TBRG4 PE=1 SV=1 -	TBRG4	Q969Z0	6.18	2	70.6934	7.41553	2	363767		Reticulocalbin-1 OS=Homo sapiens GN=RCN1 PE=1 SV=1 -	RCN1	Q15293	8.76	2	38.8662	4.99561	1	277358
Exocyst complex component 4 OS=Homo sapiens GN=EXOC4 PE=1 SV=1 -	EXOC4	Q96A65	2.67	2	110.429	6.49365	2	128690		Protein phosphatase 1 regulatory subunit 7 OS=Homo sapiens GN=PPP1R7 PE=1 SV=1 -	PP1R7	Q15435	8.06	2	41.5385	4.90674	1	290053
Far upstream element-binding protein 1 OS=Homo sapiens GN=FUBP1 PE=1 SV=3 -	FUBP1	Q96AE4	4.04	2	67.5185	7.60596	2	526825		Protein transport protein Sec23A OS=Homo sapiens GN=SEC23A PE=1 SV=2 -	SC23A	Q15436	6.93	1	86.1053	7.07861	1	458537
Protein phosphatase 1 regulatory subunit 14B OS=Homo sapiens GN=PPP1R14B PE=1 SV=3 -	PP14B	Q96C90	39.46	3	15.901	4.85596	2	61032		Splicing factor 3A subunit 1 OS=Homo sapiens GN=SF3A1 PE=1 SV=1 -	SF3A1	Q15459	7.31	3	88.8305	5.22412	1	496392
FAS-associated factor 2 OS=Homo sapiens GN=FAF2 PE=1 SV=2 -	FAF2	Q96CS3	15.28	4	52.5905	5.61768	2	274278		Drebrin OS=Homo sapiens GN=DBN1 PE=1 SV=4 -	DREB	Q16643	10.48	4	71.3854	4.44971	1	459174
Glucosamine 6-phosphate N-acetyltransferase OS=Homo sapiens GN=GNPNAT1 PE=1 SV=1 -	GNA1	Q96EK6	13.59	2	20.7356	7.98682	2	204782		Sister chromatid cohesion protein PDS5 homolog A OS=Homo sapiens GN=PDS5A PE=1 SV=1 -	PDS5A	Q29RF7	1.94	1	150.734	7.91357	1	123556
Protein S100-A16 OS=Homo sapiens GN=S100A16 PE=1 SV=1 -	S10AG	Q96FQ6	29.13	2	11.794	6.78564	2	298736		WASH complex subunit 7 OS=Homo sapiens GN=KIAA1033 PE=1 SV=2 -	WASH7	Q2M389	2.81	2	136.316	7.44482	1	127847
Methionine synthase OS=Homo sapiens GN=MTR PE=1 SV=2 -	METH	Q99707	3.08	3	140.437	5.57959	2	240871		Isoamyl acetate-hydrolyzing esterase 1 homolog OS=Homo sapiens GN=IAH1 PE=1 SV=1 -	IAH1	Q2TAA2	17.34	2	27.581	5.30029	1	107242
Heterogeneous nuclear ribonucleoprotein A/B OS=Homo sapiens GN=HNRNPAB PE=1 SV=2 -	ROAA	Q99729	6.93	2	36.2024	8.20654	2	475097		Poly [ADP-ribose] polymerase 14 OS=Homo sapiens GN=PARP14 PE=1 SV=3 -	PAR14	Q460N5	1.72	2	202.672	7.18115	1	48990.5
Thioredoxin domain-containing protein 17 OS=Homo sapiens GN=TXNDC17 PE=1 SV=1 -	TXD17	Q9BRA2	47.15	4	13.9318	5.51611	2	488542		Very-long-chain 3-oxoacyl-CoA reductase OS=Homo sapiens GN=HSD17B12 PE=1 SV=2 -	DHB12	Q53GQ0	9.29	2	34.3022	9.31982	1	594821
Heterogeneous nuclear ribonucleoprotein U-like protein 1 OS=Homo sapiens GN=HNRNPUL1 PE=1 SV=2 -	HNRL1	Q9BUJ2	7.01	4	95.6793	6.91748	2	301236		Acylglycerol kinase, mitochondrial OS=Homo sapiens GN=AGK PE=1 SV=2 -	AGK	Q53H12	8.77	2	47.1074	8.08936	1	483289
Programmed cell death protein 10 OS=Homo sapiens GN=PDCD10 PE=1 SV=1 -	PDC10	Q9BUL8	11.79	2	24.6858	8.19189	2	368504		Putative heat shock protein HSP 90-alpha A4 OS=Homo sapiens GN=HSP90AA4P PE=5 SV=1 -	HS904	Q58FG1	10.29	1	47.6821	5.18604	1	41020.7
N-alpha-acetyltransferase 15, NatA auxiliary subunit OS=Homo sapiens GN=NAA15 PE=1 SV=1 -	NAA15	Q9BXJ9	8.78	5	101.208	7.41553	2	312396		Probable E3 ubiquitin-protein ligase HERC4 OS=Homo sapiens GN=HERC4 PE=1 SV=1 -	HERC4	Q5GLZ8	3.03	2	118.487	6.18896	1	221755
WD repeat-containing protein 11 OS=Homo sapiens GN=WDR11 PE=1 SV=1 -	WDR11	Q9BZH6	2.04	2	136.598	6.91748	2	177221		RRP12-like protein OS=Homo sapiens GN=RRP12 PE=1 SV=2 -	RRP12	Q5JTH9	7.09	5	143.611	8.74854	1	47230.8
RNA cytidine acetyltransferase OS=Homo sapiens GN=NAT10 PE=1 SV=2 -	NAT10	Q9H0A0	2.73	2	115.657	8.26514	2	69672.4		Protein virilizer homolog OS=Homo sapiens GN=KIAA1429 PE=1 SV=2 -	VIR	Q69YN4	1.49	2	201.898	5.0083	1	28354
Ras-related protein Rab-1B OS=Homo sapiens GN=RAB1B PE=1 SV=1 -	RAB1B	Q9H0U4	41.79	2	22.1572	5.73193	2	201489		2',5'-phosphodiesterase 12 OS=Homo sapiens GN=PDE12 PE=1 SV=2 -	PDE12	Q6L8Q7	4.27	2	67.3089	6.56592	1	526763
SH3 domain-binding glutamic acid-rich-like protein 3 OS=Homo sapiens GN=SH3BGRL3 PE=1 SV=1 -	SH3L3	Q9H299	20.43	2	10.4313	4.93213	2	615425		SCY1-like protein 2 OS=Homo sapiens GN=SCYL2 PE=1 SV=1 -	SCYL2	Q6P3W7	3.44	2	103.642	8.22119	1	106171
Inorganic pyrophosphatase 2, mitochondrial OS=Homo sapiens GN=PPA2 PE=1 SV=2 -	IPYR2	Q9H2U2	9.58	2	37.896	7.38623	2	492084		Thyroid adenoma-associated protein OS=Homo sapiens GN=THADA PE=1 SV=1 -	THADA	Q6YHU6	1.38	2	219.465	6.06201	1	39738.1
BolA-like protein 2 OS=Homo sapiens GN=BOLA2 PE=1 SV=1 -	BOLA2	Q9H3K6	40.7	2	10.1102	6.52197	2	555432		Ubiquitin carboxyl-terminal hydrolase 34 OS=Homo sapiens GN=USP34 PE=1 SV=2 -	UBP34	Q70CQ2	0.73	2	403.973	5.8208	1	38936.7
Aminopeptidase B OS=Homo sapiens GN=RNPEP PE=1 SV=2 -	AMPB	Q9H4A4	6.31	4	72.5495	5.74463	2	365722		Transcription elongation factor SPT6 OS=Homo sapiens GN=SUPT6H PE=1 SV=2 -	SPT6H	Q7KZ85	1.62	2	198.949	4.90674	1	95512.6
Dedicator of cytokinesis protein 5 OS=Homo sapiens GN=DOCK5 PE=1 SV=3 -	DOCK5	Q9H7D0	2.25	3	215.172	7.95752	2	33266.7		Probable ATP-dependent RNA helicase DDX46 OS=Homo sapiens GN=DDX46 PE=1 SV=2 -	DDX46	Q7L014	2.91	2	117.29	9.29053	1	326384
Exportin-5 OS=Homo sapiens GN=XPO5 PE=1 SV=1 -	XPO5	Q9HAV4	3.32	3	136.222	5.79541	2	59081.3		Mitochondrial ribonuclease P protein 1 OS=Homo sapiens GN=TRMT10C PE=1 SV=2 -	MRRP1	Q7L0Y3	10.17	2	47.3166	9.36377	1	516391
Ras-related protein Rab-18 OS=Homo sapiens GN=RAB18 PE=1 SV=1 -	RAB18	Q9NP72	14.56	2	22.9626	5.23682	2	230735		KDEL motif-containing protein 2 OS=Homo sapiens GN=KDELC2 PE=1 SV=2 -	KDEL2	Q7Z4H8	6.31	2	58.5352	8.23584	1	94583.3
Inositol-3-phosphate synthase 1 OS=Homo sapiens GN=ISYNA1 PE=1 SV=1 -	INO1	Q9NPH2	5.38	2	61.0291	5.75732	2	123574		Neuropathy target esterase OS=Homo sapiens GN=PNPLA6 PE=1 SV=2 -	PLPL6	Q8IY17	2.12	2	149.9	7.81104	1	72080.9
Prefoldin subunit 4 OS=Homo sapiens GN=PFDN4 PE=1 SV=1 -	PFD4	Q9NQP4	20.15	2	15.3046	4.52588	2	255707		Aldehyde dehydrogenase family 16 member A1 OS=Homo sapiens GN=ALDH16A1 PE=1 SV=2 -	A16A1	Q8IZ83	5.86	3	85.0737	6.78564	1	459378
Omega-amidase NIT2 OS=Homo sapiens GN=NIT2 PE=1 SV=1 -	NIT2	Q9NQR4	13.77	3	30.5886	7.21045	2	865473		Leucine-rich repeat-containing protein 47 OS=Homo sapiens GN=LRRC47 PE=1 SV=1 -	LRC47	Q8N1G4	6.35	2	63.4337	8.27979	1	149072
Xaa-Pro aminopeptidase 1 OS=Homo sapiens GN=XPNPEP1 PE=1 SV=3 -	XPP1	Q9NQW7	12.68	5	69.8732	5.66846	2	295209		Pyruvate dehydrogenase phosphatase regulatory subunit, mitochondrial OS=Homo sapiens GN=PDPR PE=1 SV=2 -	PDPR	Q8NCN5	3.41	2	99.3006	6.354	1	244120
Baculoviral IAP repeat-containing protein 6 OS=Homo sapiens GN=BIRC6 PE=1 SV=2 -	BIRC6	Q9NR09	1.65	6	529.919	6.04932	2	46840.3		FAD synthase OS=Homo sapiens GN=FLAD1 PE=1 SV=1 -	FAD1	Q8NFF5	6.13	2	65.2243	6.93213	1	390795
GTP-binding protein SAR1a OS=Homo sapiens GN=SAR1A PE=1 SV=1 -	SAR1A	Q9NR31	33.33	4	22.3525	6.68311	2	849723		Neurobeachin OS=Homo sapiens GN=NBEA PE=1 SV=3 -	NBEA	Q8NFP9	1.22	2	327.614	6.17627	1	23744.4
Phenylalanine--tRNA ligase beta subunit OS=Homo sapiens GN=FARSB PE=1 SV=3 -	SYFB	Q9NSD9	4.07	2	66.0735	6.84424	2	260769		N-acylneuraminate cytidylyltransferase OS=Homo sapiens GN=CMAS PE=1 SV=2 -	NEUA	Q8NFW8	6.45	2	48.3487	7.92822	1	484691
Mycophenolic acid acyl-glucuronide esterase, mitochondrial OS=Homo sapiens GN=ABHD10 PE=1 SV=1 -	ABHDA	Q9NUJ1	25.82	5	33.9107	8.57275	2	645464		SWI/SNF complex subunit SMARCC2 OS=Homo sapiens GN=SMARCC2 PE=1 SV=1 -	SMRC2	Q8TAQ2	2.64	2	132.797	5.69385	1	515816
Ufm1-specific protease 2 OS=Homo sapiens GN=UFSP2 PE=1 SV=3 -	UFSP2	Q9NUQ7	7.89	2	53.2272	7.00537	2	350822		Minor histocompatibility antigen H13 OS=Homo sapiens GN=HM13 PE=1 SV=1 -	HM13	Q8TCT9	12.73	2	41.4616	6.43018	1	47229.3
Protein FAM49B OS=Homo sapiens GN=FAM49B PE=1 SV=1 -	FA49B	Q9NUQ9	17.9	4	36.7246	6.06201	2	612176		Sec1 family domain-containing protein 1 OS=Homo sapiens GN=SCFD1 PE=1 SV=4 -	SCFD1	Q8WVM8	4.36	2	72.3341	6.26514	1	168271
Constitutive coactivator of PPAR-gamma-like protein 1 OS=Homo sapiens GN=FAM120A PE=1 SV=2 -	F120A	Q9NZB2	2.59	2	121.811	8.88037	2	203413		ATP-dependent RNA helicase DDX1 OS=Homo sapiens GN=DDX1 PE=1 SV=2 -	DDX1	Q92499	7.7	3	82.3798	7.2251	1	307133
Sacsin OS=Homo sapiens GN=SACS PE=1 SV=2 -	SACS	Q9NZJ4	1.42	5	520.795	7.04932	2	49588.2		Nicastrin OS=Homo sapiens GN=NCSTN PE=1 SV=2 -	NICA	Q92542	6.06	3	78.3615	5.98584	1	250978
Vesicle-associated membrane protein-associated protein A OS=Homo sapiens GN=VAPA PE=1 SV=3 -	VAPA	Q9P0L0	11.24	3	27.8752	8.6167	2	673960		Dedicator of cytokinesis protein 2 OS=Homo sapiens GN=DOCK2 PE=1 SV=2 -	DOCK2	Q92608	1.48	2	211.812	6.87354	1	50470.2
Eukaryotic translation initiation factor 3 subunit K OS=Homo sapiens GN=EIF3K PE=1 SV=1 -	EIF3K	Q9UBQ5	27.52	5	25.0434	4.93213	2	248892		Transportin-1 OS=Homo sapiens GN=TNPO1 PE=1 SV=2 -	TNPO1	Q92973	6.35	5	102.289	4.98291	1	433812
Mitochondrial dicarboxylate carrier OS=Homo sapiens GN=SLC25A10 PE=1 SV=2 -	DIC	Q9UBX3	27.53	4	31.2623	9.53955	2	198909		HLA class I histocompatibility antigen, Cw-17 alpha chain OS=Homo sapiens GN=HLA-C PE=1 SV=1 -	1C17	Q95604	13.44	1	41.2126	6.80029	1	612845
Translocation protein SEC63 homolog OS=Homo sapiens GN=SEC63 PE=1 SV=2 -	SEC63	Q9UGP8	3.68	2	87.9416	5.31299	2	330924		Fermitin family homolog 2 OS=Homo sapiens GN=FERMT2 PE=1 SV=1 -	FERM2	Q96AC1	5	2	77.8106	6.69775	1	165791
Multifunctional methyltransferase subunit TRM112-like protein OS=Homo sapiens GN=TRMT112 PE=1 SV=1 -	TR112	Q9UI30	21.6	2	14.1903	5.26221	2	557673		Protein phosphatase 1 regulatory subunit 14B OS=Homo sapiens GN=PPP1R14B PE=1 SV=3 -	PP14B	Q96C90	25.85	2	15.901	4.85596	1	70701.9
GTP:AMP phosphotransferase AK3, mitochondrial OS=Homo sapiens GN=AK3 PE=1 SV=4 -	KAD3	Q9UIJ7	12.78	2	25.5495	9.15869	2	176065		Phosphoglucomutase-2 OS=Homo sapiens GN=PGM2 PE=1 SV=4 -	PGM2	Q96G03	5.07	2	68.2404	6.72705	1	272383
Leucyl-cystinyl aminopeptidase OS=Homo sapiens GN=LNPEP PE=1 SV=3 -	LCAP	Q9UIQ6	4.59	3	117.274	5.73193	2	130625		Dedicator of cytokinesis protein 7 OS=Homo sapiens GN=DOCK7 PE=1 SV=4 -	DOCK7	Q96N67	1.87	3	242.407	6.80029	1	123022
Calcium-binding mitochondrial carrier protein Aralar2 OS=Homo sapiens GN=SLC25A13 PE=1 SV=2 -	CMC2	Q9UJS0	9.04	4	74.1286	8.6167	2	248501		GPI transamidase component PIG-S OS=Homo sapiens GN=PIGS PE=1 SV=3 -	PIGS	Q96S52	6.85	2	61.6172	6.49365	1	282895
Poly ADP-ribose] polymerase 4 OS=Homo sapiens GN=PARP4 PE=1 SV=3 -	PARP4	Q9UKK3	2.03	3	192.472	5.65576	2	134571		Protein S100-A13 OS=Homo sapiens GN=S100A13 PE=1 SV=1 -	S10AD	Q99584	23.47	2	11.4641	6.16357	1	1.27683e+06
Coronin-1C OS=Homo sapiens GN=CORO1C PE=1 SV=1 -	COR1C	Q9ULV4	9.49	2	53.2151	7.07861	2	211905		Copine-1 OS=Homo sapiens GN=CPNE1 PE=1 SV=1 -	CPNE1	Q99829	5.59	2	59.0215	5.8335	1	217764
Bifunctional UDP-N-acetylglucosamine 2-epimerase/N-acetylmannosamine kinase OS=Homo sapiens GN=GNE PE=1 SV=1 -	GLCNE	Q9Y223	6.37	3	79.2241	6.80029	2	513783		A-kinase anchor protein 9 OS=Homo sapiens GN=AKAP9 PE=1 SV=3 -	AKAP9	Q99996	0.79	2	453.387	4.98291	1	55977
Eukaryotic translation initiation factor 3 subunit L OS=Homo sapiens GN=EIF3L PE=1 SV=1 -	EIF3L	Q9Y262	21.63	8	66.6844	6.34131	2	459732		Methylosome protein 50 OS=Homo sapiens GN=WDR77 PE=1 SV=1 -	MEP50	Q9BQA1	8.48	2	36.7011	5.17334	1	745007
Protein canopy homolog 2 OS=Homo sapiens GN=CNPY2 PE=1 SV=1 -	CNPY2	Q9Y2B0	34.07	4	20.6392	4.91943	2	492355		Myb-binding protein 1A OS=Homo sapiens GN=MYBBP1A PE=1 SV=2 -	MBB1A	Q9BQG0	7.83	7	148.762	9.27588	1	169824
Protein SGT1 homolog OS=Homo sapiens GN=SUGT1 PE=1 SV=3 -	SGT1	Q9Y2Z0	8.22	2	40.9985	5.16064	2	617065		Vacuolar protein-sorting-associated protein 25 OS=Homo sapiens GN=VPS25 PE=1 SV=1 -	VPS25	Q9BRG1	17.05	2	20.7345	6.34131	1	217632
Mitochondrial fission 1 protein OS=Homo sapiens GN=FIS1 PE=1 SV=2 -	FIS1	Q9Y3D6	15.13	2	16.927	8.79248	2	278055		Programmed cell death protein 10 OS=Homo sapiens GN=PDCD10 PE=1 SV=1 -	PDC10	Q9BUL8	11.79	2	24.6858	8.19189	1	408648
Serine-threonine kinase receptor-associated protein OS=Homo sapiens GN=STRAP PE=1 SV=1 -	STRAP	Q9Y3F4	14	3	38.414	5.12256	2	547646		Transmembrane emp24 domain-containing protein 9 OS=Homo sapiens GN=TMED9 PE=1 SV=2 -	TMED9	Q9BVK6	20	2	27.2602	8.01611	1	416606
FACT complex subunit SPT16 OS=Homo sapiens GN=SUPT16H PE=1 SV=1 -	SP16H	Q9Y5B9	8.02	6	119.838	5.65576	2	324703		N-alpha-acetyltransferase 15, NatA auxiliary subunit OS=Homo sapiens GN=NAA15 PE=1 SV=1 -	NAA15	Q9BXJ9	3.58	2	101.208	7.41553	1	354041
RNA-binding protein 8A OS=Homo sapiens GN=RBM8A PE=1 SV=1 -	RBM8A	Q9Y5S9	20.11	2	19.8767	5.71924	2	466306		AP-1 complex subunit mu-1 OS=Homo sapiens GN=AP1M1 PE=1 SV=3 -	AP1M1	Q9BXS5	8.04	2	48.5561	7.29834	1	423622
Cytosolic Fe-S cluster assembly factor NUBP2 OS=Homo sapiens GN=NUBP2 PE=1 SV=1 -	NUBP2	Q9Y5Y2	15.5	2	28.8068	5.8335	2	194014		Helicase with zinc finger domain 2 OS=Homo sapiens GN=HELZ2 PE=1 SV=6 -	HELZ2	Q9BYK8	1.17	2	294.465	7.48877	1	52068.8
Basic leucine zipper and W2 domain-containing protein 2 OS=Homo sapiens GN=BZW2 PE=1 SV=1 -	BZW2	Q9Y6E2	11.93	3	48.132	6.68311	2	386348		Alpha-ketoglutarate-dependent dioxygenase FTO OS=Homo sapiens GN=FTO PE=1 SV=3 -	FTO	Q9C0B1	6.53	2	58.2449	5.22412	1	57840.4
CCR4-NOT transcription complex subunit 1 OS=Homo sapiens GN=CNOT1 PE=1 SV=2 -	CNOT1	A5YKK6	1.85	3	266.768	7.10791	1	145718		SRA stem-loop-interacting RNA-binding protein, mitochondrial OS=Homo sapiens GN=SLIRP PE=1 SV=1 -	SLIRP	Q9GZT3	24.77	2	12.3414	10.2427	1	389233
Alkyldihydroxyacetonephosphate synthase, peroxisomal OS=Homo sapiens GN=AGPS PE=1 SV=1 -	ADAS	O00116	5.32	2	72.8658	7.34229	1	236030		RNA cytidine acetyltransferase OS=Homo sapiens GN=NAT10 PE=1 SV=2 -	NAT10	Q9H0A0	4.2	3	115.657	8.26514	1	163857
ATP-dependent RNA helicase DDX39A OS=Homo sapiens GN=DDX39A PE=1 SV=2 -	DX39A	O00148	24.36	3	49.098	5.68115	1	384407		EH domain-containing protein 4 OS=Homo sapiens GN=EHD4 PE=1 SV=1 -	EHD4	Q9H223	4.62	2	61.1365	6.75635	1	256236
Insulin-like growth factor 2 mRNA-binding protein 3 OS=Homo sapiens GN=IGF2BP3 PE=1 SV=2 -	IF2B3	O00425	5.18	2	63.6656	8.86572	1	192263		EH domain-containing protein 1 OS=Homo sapiens GN=EHD1 PE=1 SV=2 -	EHD1	Q9H4M9	11.42	3	60.5887	6.82959	1	482757
Agrin OS=Homo sapiens GN=AGRN PE=1 SV=5 -	AGRIN	O00468	3.1	3	217.092	6.39209	1	25452.2		5'-nucleotidase domain-containing protein 2 OS=Homo sapiens GN=NT5DC2 PE=1 SV=1 -	NT5D2	Q9H857	5.19	2	60.6797	6.771	1	238722
Protein phosphatase 1G OS=Homo sapiens GN=PPM1G PE=1 SV=1 -	PPM1G	O15355	8.42	2	59.2347	4.36084	1	270727		Adipocyte plasma membrane-associated protein OS=Homo sapiens GN=APMAP PE=1 SV=2 -	APMAP	Q9HDC9	7.45	2	46.4509	6.16357	1	328174
Eukaryotic translation initiation factor 3 subunit D OS=Homo sapiens GN=EIF3D PE=1 SV=1 -	EIF3D	O15371	8.03	3	63.9324	6.04932	1	314153		Dynein light chain roadblock-type 1 OS=Homo sapiens GN=DYNLRB1 PE=1 SV=3 -	DLRB1	Q9NP97	29.17	2	10.9147	7.25439	1	490781
Importin-8 OS=Homo sapiens GN=IPO8 PE=1 SV=2 -	IPO8	O15397	3.76	2	119.861	5.16064	1	203902		Baculoviral IAP repeat-containing protein 6 OS=Homo sapiens GN=BIRC6 PE=1 SV=2 -	BIRC6	Q9NR09	1.46	5	529.919	6.04932	1	45224.3
TELO2-interacting protein 1 homolog OS=Homo sapiens GN=TTI1 PE=1 SV=3 -	TTI1	O43156	2.3	2	121.992	5.97314	1	54548.1		Sister chromatid cohesion protein PDS5 homolog B OS=Homo sapiens GN=PDS5B PE=1 SV=1 -	PDS5B	Q9NTI5	1.8	1	164.563	8.47021	1	160559
Centromere/kinetochore protein zw10 homolog OS=Homo sapiens GN=ZW10 PE=1 SV=3 -	ZW10	O43264	4.88	2	88.7729	6.26514	1	81156.5		Sacsin OS=Homo sapiens GN=SACS PE=1 SV=2 -	SACS	Q9NZJ4	1.68	6	520.795	7.04932	1	74353.1
Band 4.1-like protein 2 OS=Homo sapiens GN=EPB41L2 PE=1 SV=1 -	E41L2	O43491	3.18	2	112.519	5.43994	1	445640		Myoferlin OS=Homo sapiens GN=MYOF PE=1 SV=1 -	MYOF	Q9NZM1	3.74	5	234.561	6.17627	1	177960
Exportin-T OS=Homo sapiens GN=XPOT PE=1 SV=2 -	XPOT	O43592	2.49	2	109.893	5.38916	1	399303		SUMO-activating enzyme subunit 2 OS=Homo sapiens GN=UBA2 PE=1 SV=2 -	SAE2	Q9UBT2	11.25	4	71.1792	5.2876	1	356087
Striatin OS=Homo sapiens GN=STRN PE=1 SV=4 -	STRN	O43815	3.97	2	86.0788	5.2749	1	695464		Septin-9 OS=Homo sapiens GN=SEPT9 PE=1 SV=2 -	40057	Q9UHD8	5.12	2	65.3608	8.96826	1	370099
Putative nucleoside diphosphate kinase OS=Homo sapiens GN=NME2P1 PE=5 SV=1 -	NDK8	O60361	28.47	1	15.519	8.57275	1	250489		Transmembrane protein 2 OS=Homo sapiens GN=TMEM2 PE=1 SV=1 -	TMEM2	Q9UHN6	1.81	2	154.276	8.14795	1	286494
Long-chain-fatty-acid--CoA ligase 4 OS=Homo sapiens GN=ACSL4 PE=1 SV=2 -	ACSL4	O60488	4.64	1	79.1367	8.38232	1	332457		Calcium-binding mitochondrial carrier protein Aralar2 OS=Homo sapiens GN=SLC25A13 PE=1 SV=2 -	CMC2	Q9UJS0	5.78	2	74.1286	8.6167	1	263335
Copine-3 OS=Homo sapiens GN=CPNE3 PE=1 SV=1 -	CPNE3	O75131	6.52	3	60.0921	5.84619	1	1.02723e+06		Sorting nexin-12 OS=Homo sapiens GN=SNX12 PE=1 SV=3 -	SNX12	Q9UMY4	15.7	2	19.7181	7.86963	1	422829
Serine/threonine-protein phosphatase 6 regulatory subunit 2 OS=Homo sapiens GN=PPP6R2 PE=1 SV=2 -	PP6R2	O75170	2.48	2	104.876	4.86865	1	123145		Melanoma-associated antigen D2 OS=Homo sapiens GN=MAGED2 PE=1 SV=2 -	MAGD2	Q9UNF1	4.46	2	64.9144	9.31982	1	431301
Cold shock domain-containing protein E1 OS=Homo sapiens GN=CSDE1 PE=1 SV=2 -	CSDE1	O75534	3.38	2	88.8289	6.25244	1	530659		Bifunctional UDP-N-acetylglucosamine 2-epimerase/N-acetylmannosamine kinase OS=Homo sapiens GN=GNE PE=1 SV=1 -	GLCNE	Q9Y223	3.88	2	79.2241	6.80029	1	285288
Nuclear pore complex protein Nup155 OS=Homo sapiens GN=NUP155 PE=1 SV=1 -	NU155	O75694	3.81	4	155.1	6.16357	1	294103		RuvB-like 1 OS=Homo sapiens GN=RUVBL1 PE=1 SV=1 -	RUVB1	Q9Y265	16.01	5	50.1963	6.41748	1	1.0095e+06
E3 ubiquitin-protein ligase listerin OS=Homo sapiens GN=LTN1 PE=1 SV=6 -	LTN1	O94822	1.81	2	200.423	6.25244	1	31395.8		Exosome complex exonuclease RRP44 OS=Homo sapiens GN=DIS3 PE=1 SV=2 -	RRP44	Q9Y2L1	3.13	2	108.934	7.13721	1	362654
LETM1 and EF-hand domain-containing protein 1, mitochondrial OS=Homo sapiens GN=LETM1 PE=1 SV=1 -	LETM1	O95202	4.74	2	83.302	6.69775	1	301803		Splicing factor 3B subunit 6 OS=Homo sapiens GN=SF3B6 PE=1 SV=1 -	SF3B6	Q9Y3B4	20.8	2	14.5756	9.37842	1	413838
GDH/6PGL endoplasmic bifunctional protein OS=Homo sapiens GN=H6PD PE=1 SV=2 -	G6PE	O95479	3.03	2	88.8364	7.29834	1	811614		Talin-2 OS=Homo sapiens GN=TLN2 PE=1 SV=4 -	TLN2	Q9Y4G6	1.77	1	271.443	5.56689	1	30606.7
AP-2 complex subunit alpha-1 OS=Homo sapiens GN=AP2A1 PE=1 SV=3 -	AP2A1	O95782	8.39	2	107.478	7.03467	1	548040		Unconventional myosin-Va OS=Homo sapiens GN=MYO5A PE=1 SV=2 -	MYO5A	Q9Y4I1	1.46	2	215.269	8.48486	1	75185.5
NADH-cytochrome b5 reductase 3 OS=Homo sapiens GN=CYB5R3 PE=1 SV=3 -	NB5R3	P00387	18.94	3	34.2127	7.59131	1	351592		Myosin-4 OS=Homo sapiens GN=MYH4 PE=1 SV=2 -	MYH4	Q9Y623	5.98	2	222.932	5.84619	1	144510
Antithrombin-III OS=Homo sapiens GN=SERPINC1 PE=1 SV=1 -	ANT3	P01008	7.33	2	52.5689	6.7124	1	370268		Cilia- and flagella-associated protein 20 OS=Homo sapiens GN=CFAP20 PE=1 SV=1 -	CFA20	Q9Y6A4	15.03	2	22.76	9.75928	1	286786
GTPase HRas OS=Homo sapiens GN=HRAS PE=1 SV=1 -	RASH	P01112	21.16	2	21.2846	5.31299	1	171035		Basic leucine zipper and W2 domain-containing protein 2 OS=Homo sapiens GN=BZW2 PE=1 SV=1 -	BZW2	Q9Y6E2	6.68	2	48.132	6.68311	1	370599
Ferritin light chain OS=Homo sapiens GN=FTL PE=1 SV=2 -	FRIL	P02792	26.86	3	20.0071	5.78271	1	148518		2'-5'-oligoadenylate synthase 3 OS=Homo sapiens GN=OAS3 PE=1 SV=3 -	OAS3	Q9Y6K5	2.76	2	121.093	8.39697	1	153902
Catalase OS=Homo sapiens GN=CAT PE=1 SV=3 -	CATA	P04040	10.25	3	59.7188	7.38623	1	537194
Tropomyosin alpha-3 chain OS=Homo sapiens GN=TPM3 PE=1 SV=2 -	TPM3	P06753	8.07	1	32.9298	4.71631	1	40662.2
Integrin alpha-V OS=Homo sapiens GN=ITGAV PE=1 SV=2 -	ITAV	P06756	4.01	2	115.964	5.68115	1	157857
Prosaposin OS=Homo sapiens GN=PSAP PE=1 SV=2 -	SAP	P07602	4.96	2	58.0739	5.17334	1	395850
Tropomyosin alpha-1 chain OS=Homo sapiens GN=TPM1 PE=1 SV=2 -	TPM1	P09493	7.39	1	32.6887	4.7417	1	654448
HLA class I histocompatibility antigen, B-58 alpha chain OS=Homo sapiens GN=HLA-B PE=1 SV=1 -	1B58	P10319	7.18	1	40.312	6.30322	1	393752
Dihydrolipoyllysine-residue acetyltransferase component of pyruvate dehydrogenase complex, mitochondrial OS=Homo sapiens GN=DLAT PE=1 SV=3 -	ODP2	P10515	5.72	2	68.9531	7.84033	1	149214
Pyruvate dehydrogenase E1 component subunit beta, mitochondrial OS=Homo sapiens GN=PDHB PE=1 SV=3 -	ODPB	P11177	8.91	2	39.208	6.65381	1	332216
Glycogen phosphorylase, muscle form OS=Homo sapiens GN=PYGM PE=1 SV=6 -	PYGM	P11217	11.28	1	97.0306	7.03467	1	164929
Medium-chain specific acyl-CoA dehydrogenase, mitochondrial OS=Homo sapiens GN=ACADM PE=1 SV=1 -	ACADM	P11310	7.36	2	46.5586	8.36768	1	313665
Nidogen-1 OS=Homo sapiens GN=NID1 PE=1 SV=3 -	NID1	P14543	8.42	6	136.291	5.2876	1	239671
Cytochrome b-c1 complex subunit 7 OS=Homo sapiens GN=UQCRB PE=1 SV=2 -	QCR7	P14927	25.23	2	13.522	8.77783	1	513345
Eukaryotic peptide chain release factor GTP-binding subunit ERF3A OS=Homo sapiens GN=GSPT1 PE=1 SV=1 -	ERF3A	P15170	7.21	2	55.7203	5.61768	1	445223
Ras-related protein Rab-5A OS=Homo sapiens GN=RAB5A PE=1 SV=2 -	RAB5A	P20339	11.63	1	23.6438	8.14795	1	184238
Glutathione S-transferase Mu 3 OS=Homo sapiens GN=GSTM3 PE=1 SV=3 -	GSTM3	P21266	14.67	2	26.5421	5.5415	1	49379.2
Protein-L-isoaspartate(D-aspartate) O-methyltransferase OS=Homo sapiens GN=PCMT1 PE=1 SV=4 -	PIMT	P22061	14.98	2	24.6206	7.21045	1	315958
Carnitine O-palmitoyltransferase 2, mitochondrial OS=Homo sapiens GN=CPT2 PE=1 SV=2 -	CPT2	P23786	5.32	2	73.7304	8.17725	1	670087
Low molecular weight phosphotyrosine protein phosphatase OS=Homo sapiens GN=ACP1 PE=1 SV=3 -	PPAC	P24666	18.99	2	18.0308	6.7417	1	449527
Myosin regulatory light polypeptide 9 OS=Homo sapiens GN=MYL9 PE=1 SV=4 -	MYL9	P24844	26.74	1	19.8144	4.91943	1	216986
Splicing factor U2AF 65 kDa subunit OS=Homo sapiens GN=U2AF2 PE=1 SV=4 -	U2AF2	P26368	5.05	2	53.4672	9.08545	1	632237
Microtubule-associated protein 4 OS=Homo sapiens GN=MAP4 PE=1 SV=3 -	MAP4	P27816	2.34	2	120.93	5.42725	1	519253
DNA polymerase delta catalytic subunit OS=Homo sapiens GN=POLD1 PE=1 SV=2 -	DPOD1	P28340	2.62	2	123.553	7.03467	1	125936
Nitric oxide synthase, brain OS=Homo sapiens GN=NOS1 PE=1 SV=2 -	NOS1	P29475	12.76	13	160.869	7.41553	1	1.04505e+06
Serine/threonine-protein phosphatase 2A 65 kDa regulatory subunit A beta isoform OS=Homo sapiens GN=PPP2R1B PE=1 SV=3 -	2AAB	P30154	9.15	1	66.1715	4.94482	1	437010
Coronin-1A OS=Homo sapiens GN=CORO1A PE=1 SV=4 -	COR1A	P31146	8.46	2	50.9938	6.68311	1	428859
Neural cell adhesion molecule L1 OS=Homo sapiens GN=L1CAM PE=1 SV=2 -	L1CAM	P32004	3.42	3	139.915	6.23975	1	313187
DNA replication licensing factor MCM4 OS=Homo sapiens GN=MCM4 PE=1 SV=5 -	MCM4	P33991	9.97	5	96.4976	6.7417	1	776596
Serine hydroxymethyltransferase, cytosolic OS=Homo sapiens GN=SHMT1 PE=1 SV=1 -	GLYC	P34896	5.38	1	53.049	7.7085	1	850146
RNA-binding protein FUS OS=Homo sapiens GN=FUS PE=1 SV=1 -	FUS	P35637	7.79	2	53.3938	9.36377	1	326042
Hydroxymethylglutaryl-CoA lyase, mitochondrial OS=Homo sapiens GN=HMGCL PE=1 SV=2 -	HMGCL	P35914	8.62	2	34.3378	8.54346	1	241498
Dihydrolipoyllysine-residue succinyltransferase component of 2-oxoglutarate dehydrogenase complex, mitochondrial OS=Homo sapiens GN=DLST PE=1 SV=4 -	ODO2	P36957	7.73	2	48.7245	8.95361	1	300595
V-type proton ATPase catalytic subunit A OS=Homo sapiens GN=ATP6V1A PE=1 SV=2 -	VATA	P38606	5.67	2	68.2605	5.51611	1	327398
3-ketoacyl-CoA thiolase, mitochondrial OS=Homo sapiens GN=ACAA2 PE=1 SV=2 -	THIM	P42765	8.31	2	41.8976	8.08936	1	269843
Huntingtin OS=Homo sapiens GN=HTT PE=1 SV=2 -	HD	P42858	0.8	2	347.383	6.20166	1	26780.4
Cell surface glycoprotein MUC18 OS=Homo sapiens GN=MCAM PE=1 SV=2 -	MUC18	P43121	6.35	3	71.5626	5.75732	1	349363
Chromobox protein homolog 5 OS=Homo sapiens GN=CBX5 PE=1 SV=1 -	CBX5	P45973	13.09	1	22.2111	5.85889	1	147902
ATP-dependent DNA helicase Q1 OS=Homo sapiens GN=RECQL PE=1 SV=3 -	RECQ1	P46063	14.64	5	73.41	7.88428	1	436690
Dolichyl-diphosphooligosaccharide--protein glycosyltransferase subunit STT3A OS=Homo sapiens GN=STT3A PE=1 SV=2 -	STT3A	P46977	5.82	3	80.4768	8.07471	1	270894
NADH dehydrogenase [ubiquinone] flavoprotein 1, mitochondrial OS=Homo sapiens GN=NDUFV1 PE=1 SV=4 -	NDUV1	P49821	5.39	2	50.7848	8.20654	1	578130
Fragile X mental retardation syndrome-related protein 1 OS=Homo sapiens GN=FXR1 PE=1 SV=3 -	FXR1	P51114	6.92	2	69.6779	6.15088	1	450326
Ras-related protein Rab-13 OS=Homo sapiens GN=RAB13 PE=1 SV=1 -	RAB13	P51153	16.26	2	22.7597	9.18799	1	224789
28S ribosomal protein S29, mitochondrial OS=Homo sapiens GN=DAP3 PE=1 SV=1 -	RT29	P51398	7.54	2	45.5376	8.88037	1	433123
Rap1 GTPase-GDP dissociation stimulator 1 OS=Homo sapiens GN=RAP1GDS1 PE=1 SV=3 -	GDS1	P52306	9.23	3	66.2745	5.31299	1	216635
Spermine synthase OS=Homo sapiens GN=SMS PE=1 SV=2 -	SPSY	P52788	9.29	2	41.2418	5.021	1	133580
Hexokinase-3 OS=Homo sapiens GN=HK3 PE=1 SV=2 -	HXK3	P52790	4.33	1	98.9621	5.40186	1	222012
Dipeptidyl peptidase 1 OS=Homo sapiens GN=CTSC PE=1 SV=2 -	CATC	P53634	9.72	2	51.8203	6.99072	1	333687
Ubiquitin carboxyl-terminal hydrolase 14 OS=Homo sapiens GN=USP14 PE=1 SV=3 -	UBP14	P54578	8.1	3	56.033	5.30029	1	364974
Trifunctional enzyme subunit beta, mitochondrial OS=Homo sapiens GN=HADHB PE=1 SV=3 -	ECHB	P55084	5.49	2	51.2615	9.40771	1	771365
NHP2-like protein 1 OS=Homo sapiens GN=SNU13 PE=1 SV=3 -	NH2L1	P55769	10.16	2	14.1646	8.45557	1	169063
Actin-related protein 2 OS=Homo sapiens GN=ACTR2 PE=1 SV=1 -	ARP2	P61160	18.78	5	44.7322	6.7417	1	644096
Serine/threonine-protein phosphatase PP1-alpha catalytic subunit OS=Homo sapiens GN=PPP1CA PE=1 SV=1 -	PP1A	P62136	37.58	2	37.4878	6.32861	1	1.37593e+06
ADP-ribosylation factor 6 OS=Homo sapiens GN=ARF6 PE=1 SV=2 -	ARF6	P62330	12.57	2	20.0694	8.95361	1	262989
Ras-related protein Rab-11A OS=Homo sapiens GN=RAB11A PE=1 SV=3 -	RB11A	P62491	24.07	1	24.3784	6.56592	1	88768.8
Ras-related protein Rab-1A OS=Homo sapiens GN=RAB1A PE=1 SV=3 -	RAB1A	P62820	30.73	1	22.6634	6.21436	1	361890
Signal peptidase complex catalytic subunit SEC11A OS=Homo sapiens GN=SEC11A PE=1 SV=1 -	SC11A	P67812	11.17	2	20.6121	9.48096	1	306726
Neutrophil gelatinase-associated lipocalin OS=Homo sapiens GN=LCN2 PE=1 SV=2 -	NGAL	P80188	14.14	2	22.5737	8.90967	1	132217
Basement membrane-specific heparan sulfate proteoglycan core protein OS=Homo sapiens GN=HSPG2 PE=1 SV=4 -	PGBM	P98160	0.73	2	468.532	6.50732	1	42147.7
Nuclear factor NF-kappa-B p100 subunit OS=Homo sapiens GN=NFKB2 PE=1 SV=4 -	NFKB2	Q00653	11.44	5	96.6889	6.25244	1	511264
Dystonin OS=Homo sapiens GN=DST PE=1 SV=4 -	DYST	Q03001	1.19	3	860.127	5.24951	1	47199.4
Protein kinase C delta type OS=Homo sapiens GN=PRKCD PE=1 SV=2 -	KPCD	Q05655	4.73	2	77.4549	7.75244	1	266405
Golgin subfamily A member 3 OS=Homo sapiens GN=GOLGA3 PE=1 SV=2 -	GOGA3	Q08378	2.67	2	167.252	5.43994	1	98941.1
Polypeptide N-acetylgalactosaminyltransferase 2 OS=Homo sapiens GN=GALNT2 PE=1 SV=1 -	GALT2	Q10471	14.89	6	64.6915	8.35303	1	621449
Nuclear pore complex protein Nup160 OS=Homo sapiens GN=NUP160 PE=1 SV=3 -	NU160	Q12769	2.23	2	162.017	5.50342	1	247913
Aspartyl/asparaginyl beta-hydroxylase OS=Homo sapiens GN=ASPH PE=1 SV=3 -	ASPH	Q12797	5.01	2	85.8095	5.0083	1	459002
Heat shock protein 75 kDa, mitochondrial OS=Homo sapiens GN=TRAP1 PE=1 SV=3 -	TRAP1	Q12931	8.38	3	80.0597	8.20654	1	444539
Unconventional myosin-Ie OS=Homo sapiens GN=MYO1E PE=1 SV=2 -	MYO1E	Q12965	2.53	1	126.982	8.92432	1	5690.54
Active breakpoint cluster region-related protein OS=Homo sapiens GN=ABR PE=2 SV=2 -	ABR	Q12979	4.07	2	97.5362	6.55127	1	415489
Serine-protein kinase ATM OS=Homo sapiens GN=ATM PE=1 SV=4 -	ATM	Q13315	1.05	2	350.462	6.81494	1	28600.6
NEDD8-activating enzyme E1 regulatory subunit OS=Homo sapiens GN=NAE1 PE=1 SV=1 -	ULA1	Q13564	5.81	2	60.2086	5.40186	1	306527
Sorting nexin-1 OS=Homo sapiens GN=SNX1 PE=1 SV=3 -	SNX1	Q13596	6.51	3	59.0331	5.14795	1	582692
Dihydropyrimidinase-related protein 3 OS=Homo sapiens GN=DPYSL3 PE=1 SV=1 -	DPYL3	Q14195	4.04	2	61.9241	6.49365	1	348953
Eukaryotic initiation factor 4A-II OS=Homo sapiens GN=EIF4A2 PE=1 SV=2 -	IF4A2	Q14240	26.29	1	46.3728	5.47803	1	321648
Filamin-C OS=Homo sapiens GN=FLNC PE=1 SV=3 -	FLNC	Q14315	2.24	1	290.841	5.97314	1	76962
Inositol 1,4,5-trisphosphate receptor type 2 OS=Homo sapiens GN=ITPR2 PE=1 SV=2 -	ITPR2	Q14571	0.96	2	307.867	6.43018	1	50717.4
Golgin subfamily B member 1 OS=Homo sapiens GN=GOLGB1 PE=1 SV=2 -	GOGB1	Q14789	2.33	4	375.79	4.99561	1	54860.5
Signal peptidase complex subunit 2 OS=Homo sapiens GN=SPCS2 PE=1 SV=3 -	SPCS2	Q15005	12.83	2	24.9867	8.47021	1	380756
Ribosomal protein S6 kinase alpha-1 OS=Homo sapiens GN=RPS6KA1 PE=1 SV=2 -	KS6A1	Q15418	8.3	3	82.6708	7.82568	1	199645
Tubulin-specific chaperone E OS=Homo sapiens GN=TBCE PE=1 SV=1 -	TBCE	Q15813	8.73	3	59.309	6.75635	1	669140
UDP-N-acetylhexosamine pyrophosphorylase OS=Homo sapiens GN=UAP1 PE=1 SV=3 -	UAP1	Q16222	7.47	2	58.7318	6.32861	1	232634
Sister chromatid cohesion protein PDS5 homolog A OS=Homo sapiens GN=PDS5A PE=1 SV=1 -	PDS5A	Q29RF7	4.11	4	150.734	7.91357	1	292282
Poly [ADP-ribose] polymerase 14 OS=Homo sapiens GN=PARP14 PE=1 SV=3 -	PAR14	Q460N5	1.89	2	202.672	7.18115	1	41296.3
Presequence protease, mitochondrial OS=Homo sapiens GN=PITRM1 PE=1 SV=3 -	PREP	Q5JRX3	6.75	4	117.338	6.91748	1	376918
Enhancer of mRNA-decapping protein 4 OS=Homo sapiens GN=EDC4 PE=1 SV=1 -	EDC4	Q6P2E9	3.64	3	151.567	5.85889	1	518140
Tetratricopeptide repeat protein 37 OS=Homo sapiens GN=TTC37 PE=1 SV=1 -	TTC37	Q6PGP7	1.85	2	175.375	7.53271	1	554446
Vacuolar protein sorting-associated protein 13C OS=Homo sapiens GN=VPS13C PE=1 SV=1 -	VP13C	Q709C8	3.04	8	422.124	6.82959	1	45905.2
TRMT1-like protein OS=Homo sapiens GN=TRMT1L PE=1 SV=2 -	TRM1L	Q7Z2T5	5.46	2	81.6952	7.88428	1	78924.3
Mitochondrial antiviral-signaling protein OS=Homo sapiens GN=MAVS PE=1 SV=2 -	MAVS	Q7Z434	6.85	2	56.4931	5.51611	1	393565
Dipeptidyl peptidase 9 OS=Homo sapiens GN=DPP9 PE=1 SV=3 -	DPP9	Q86TI2	5.79	3	98.201	6.45557	1	70956.1
5'-nucleotidase domain-containing protein 3 OS=Homo sapiens GN=NT5DC3 PE=1 SV=1 -	NT5D3	Q86UY8	5.47	2	63.3791	8.30908	1	302385
Protein Hook homolog 3 OS=Homo sapiens GN=HOOK3 PE=1 SV=2 -	HOOK3	Q86VS8	4.18	2	83.0744	5.17334	1	505837
ERO1-like protein beta OS=Homo sapiens GN=ERO1B PE=1 SV=2 -	ERO1B	Q86YB8	5.57	2	53.5091	7.98682	1	407442
Serine/arginine repetitive matrix protein 1 OS=Homo sapiens GN=SRRM1 PE=1 SV=2 -	SRRM1	Q8IYB3	3.21	2	102.274	11.8394	1	313240
Putative protein FAM10A4 OS=Homo sapiens GN=ST13P4 PE=5 SV=1 -	ST134	Q8IZP2	11.25	2	27.3897	5.08447	1	412337
Nuclear pore complex protein Nup93 OS=Homo sapiens GN=NUP93 PE=1 SV=2 -	NUP93	Q8N1F7	4.4	2	93.4296	5.71924	1	740359
Leucine-rich repeat-containing protein 47 OS=Homo sapiens GN=LRRC47 PE=1 SV=1 -	LRC47	Q8N1G4	5.49	2	63.4337	8.27979	1	347438
Methyltransferase-like protein 13 OS=Homo sapiens GN=METTL13 PE=1 SV=1 -	MET13	Q8N6R0	6.72	3	78.7175	6.72705	1	1.51418e+06
Charged multivesicular body protein 7 OS=Homo sapiens GN=CHMP7 PE=1 SV=1 -	CHMP7	Q8WUX9	3.75	2	50.8793	5.35107	1	35085.7
Esterase OVCA2 OS=Homo sapiens GN=OVCA2 PE=1 SV=1 -	OVCA2	Q8WZ82	18.94	2	24.4025	6.88818	1	158013
DNA repair protein RAD50 OS=Homo sapiens GN=RAD50 PE=1 SV=1 -	RAD50	Q92878	1.91	2	153.797	6.88818	1	45216.5
SWI/SNF complex subunit SMARCC1 OS=Homo sapiens GN=SMARCC1 PE=1 SV=3 -	SMRC1	Q92922	3.8	2	122.79	5.75732	1	300864
Ras-related protein Rab-8B OS=Homo sapiens GN=RAB8B PE=1 SV=2 -	RAB8B	Q92930	12.08	1	23.5691	9.0708	1	150255
Ubiquitin carboxyl-terminal hydrolase 13 OS=Homo sapiens GN=USP13 PE=1 SV=2 -	UBP13	Q92995	1.27	1	97.2651	5.52881	1	515765
ADP-ribosylation factor-like protein 8A OS=Homo sapiens GN=ARL8A PE=1 SV=1 -	ARL8A	Q96BM9	21.51	2	21.402	7.76709	1	221486
Regulator of microtubule dynamics protein 1 OS=Homo sapiens GN=RMDN1 PE=1 SV=1 -	RMD1	Q96DB5	3.82	2	35.7854	8.49951	1	211067
Molybdenum cofactor sulfurase OS=Homo sapiens GN=MOCOS PE=1 SV=2 -	MOCOS	Q96EN8	2.93	2	98.0579	6.69775	1	146118
Pentatricopeptide repeat domain-containing protein 3, mitochondrial OS=Homo sapiens GN=PTCD3 PE=1 SV=3 -	PTCD3	Q96EY7	5.08	2	78.4997	6.41748	1	482092
Deubiquitinating protein VCIP135 OS=Homo sapiens GN=VCPIP1 PE=1 SV=2 -	VCIP1	Q96JH7	3.36	2	134.236	7.1958	1	277800
N-terminal kinase-like protein OS=Homo sapiens GN=SCYL1 PE=1 SV=1 -	NTKL	Q96KG9	3.34	2	89.5752	6.30322	1	7256.4
Protein PRRC1 OS=Homo sapiens GN=PRRC1 PE=1 SV=1 -	PRRC1	Q96M27	6.52	2	46.6718	5.8335	1	369139
Dedicator of cytokinesis protein 7 OS=Homo sapiens GN=DOCK7 PE=1 SV=4 -	DOCK7	Q96N67	2.52	3	242.407	6.80029	1	158374
Pseudouridylate synthase 7 homolog OS=Homo sapiens GN=PUS7 PE=1 SV=2 -	PUS7	Q96PZ0	6.51	2	74.9882	6.3667	1	279142
Condensin complex subunit 3 OS=Homo sapiens GN=NCAPG PE=1 SV=1 -	CND3	Q9BPX3	5.32	4	114.262	5.59229	1	324301
Methylosome protein 50 OS=Homo sapiens GN=WDR77 PE=1 SV=1 -	MEP50	Q9BQA1	11.4	2	36.7011	5.17334	1	1.09403e+06
Tubulin-specific chaperone D OS=Homo sapiens GN=TBCD PE=1 SV=2 -	TBCD	Q9BTW9	3.69	2	132.515	6.18896	1	180865
Transmembrane emp24 domain-containing protein 9 OS=Homo sapiens GN=TMED9 PE=1 SV=2 -	TMED9	Q9BVK6	15.74	2	27.2602	8.01611	1	242225
AP-1 complex subunit mu-1 OS=Homo sapiens GN=AP1M1 PE=1 SV=3 -	AP1M1	Q9BXS5	8.04	2	48.5561	7.29834	1	544641
Putative nascent polypeptide-associated complex subunit alpha-like protein OS=Homo sapiens GN=NACAP1 PE=5 SV=1 -	NACP1	Q9BZK3	13.15	1	23.2919	4.58936	1	597786
Vacuolar protein sorting-associated protein 16 homolog OS=Homo sapiens GN=VPS16 PE=1 SV=2 -	VPS16	Q9H269	5.48	3	94.6336	6.771	1	1.46452e+06
ATP-dependent RNA helicase DHX36 OS=Homo sapiens GN=DHX36 PE=1 SV=2 -	DHX36	Q9H2U1	3.17	2	114.688	7.6792	1	203879
EH domain-containing protein 1 OS=Homo sapiens GN=EHD1 PE=1 SV=2 -	EHD1	Q9H4M9	8.05	3	60.5887	6.82959	1	252994
5'-nucleotidase domain-containing protein 2 OS=Homo sapiens GN=NT5DC2 PE=1 SV=1 -	NT5D2	Q9H857	5.77	2	60.6797	6.771	1	232179
Putative helicase MOV-10 OS=Homo sapiens GN=MOV10 PE=1 SV=2 -	MOV10	Q9HCE1	2.99	2	113.599	8.82178	1	427863
Manganese-transporting ATPase 13A1 OS=Homo sapiens GN=ATP13A1 PE=1 SV=2 -	AT131	Q9HD20	4.49	4	132.87	8.1333	1	492969
Kinesin-like protein KIF13B OS=Homo sapiens GN=KIF13B PE=1 SV=2 -	KI13B	Q9NQT8	2.74	3	202.663	5.88428	1	78756.5
Probable 8-oxo-dGTP diphosphatase NUDT15 OS=Homo sapiens GN=NUDT15 PE=1 SV=1 -	NUD15	Q9NV35	17.68	2	18.5972	6.13818	1	406193
Alpha-parvin OS=Homo sapiens GN=PARVA PE=1 SV=1 -	PARVA	Q9NVD7	7.26	2	42.2174	5.94775	1	421380
ATPase family AAA domain-containing protein 3A OS=Homo sapiens GN=ATAD3A PE=1 SV=2 -	ATD3A	Q9NVI7	5.52	2	71.3247	8.98291	1	175237
Inositol monophosphatase 3 OS=Homo sapiens GN=IMPAD1 PE=1 SV=1 -	IMPA3	Q9NX62	5.85	2	38.657	6.85889	1	1.07589e+06
Hsp70-binding protein 1 OS=Homo sapiens GN=HSPBP1 PE=1 SV=1 -	HPBP1	Q9NZL4	8.84	2	39.4485	5.21143	1	174437
Myoferlin OS=Homo sapiens GN=MYOF PE=1 SV=1 -	MYOF	Q9NZM1	2.77	4	234.561	6.17627	1	224198
Protein RCC2 OS=Homo sapiens GN=RCC2 PE=1 SV=2 -	RCC2	Q9P258	7.66	2	56.0492	8.77783	1	936147
Rabankyrin-5 OS=Homo sapiens GN=ANKFY1 PE=1 SV=2 -	ANFY1	Q9P2R3	3.42	3	128.318	6.1001	1	478041
Melanoma-associated antigen C2 OS=Homo sapiens GN=MAGEC2 PE=1 SV=1 -	MAGC2	Q9UBF1	7.77	2	41.1369	4.31006	1	138620
Coatomer subunit gamma-2 OS=Homo sapiens GN=COPG2 PE=1 SV=1 -	COPG2	Q9UBF2	6.54	2	97.5596	5.80811	1	119061
SUN domain-containing protein 2 OS=Homo sapiens GN=SUN2 PE=1 SV=3 -	SUN2	Q9UH99	6.42	2	80.2616	6.72705	1	179983
Cysteine and histidine-rich domain-containing protein 1 OS=Homo sapiens GN=CHORDC1 PE=1 SV=2 -	CHRD1	Q9UHD1	9.34	2	37.4656	7.86963	1	381703
Septin-9 OS=Homo sapiens GN=SEPT9 PE=1 SV=2 -	40057	Q9UHD8	5.12	2	65.3608	8.96826	1	450393
Transmembrane protein 2 OS=Homo sapiens GN=TMEM2 PE=1 SV=1 -	TMEM2	Q9UHN6	2.96	2	154.276	8.14795	1	49580.6
Malignant T-cell-amplified sequence 1 OS=Homo sapiens GN=MCTS1 PE=1 SV=1 -	MCTS1	Q9ULC4	31.49	3	20.5418	8.82178	1	179366
Pre-mRNA-processing factor 19 OS=Homo sapiens GN=PRPF19 PE=1 SV=1 -	PRP19	Q9UMS4	11.31	3	55.1463	6.60986	1	198851
Ubiquitin carboxyl-terminal hydrolase 24 OS=Homo sapiens GN=USP24 PE=1 SV=3 -	UBP24	Q9UPU5	1.22	2	294.178	6.13818	1	46355.5
Phospholipase A-2-activating protein OS=Homo sapiens GN=PLAA PE=1 SV=2 -	PLAP	Q9Y263	3.4	2	87.1014	6.3667	1	687760
Cofilin-2 OS=Homo sapiens GN=CFL2 PE=1 SV=1 -	COF2	Q9Y281	24.1	1	18.7249	7.88428	1	171727
Nck-associated protein 1 OS=Homo sapiens GN=NCKAP1 PE=1 SV=1 -	NCKP1	Q9Y2A7	6.03	5	128.707	6.62451	1	453143
Splicing factor 3B subunit 6 OS=Homo sapiens GN=SF3B6 PE=1 SV=1 -	SF3B6	Q9Y3B4	20.8	2	14.5756	9.37842	1	447616
Transformation/transcription domain-associated protein OS=Homo sapiens GN=TRRAP PE=1 SV=3 -	TRRAP	Q9Y4A5	0.7	2	437.318	8.19189	1	41765.4
Ubiquitin carboxyl-terminal hydrolase 15 OS=Homo sapiens GN=USP15 PE=1 SV=3 -	UBP15	Q9Y4E8	3.57	2	112.348	5.22412	1	136987
Absent in melanoma 1 protein OS=Homo sapiens GN=AIM1 PE=1 SV=3 -	AIM1	Q9Y4K1	1.68	2	188.558	5.85889	1	328268
Transportin-3 OS=Homo sapiens GN=TNPO3 PE=1 SV=3 -	TNPO3	Q9Y5L0	6.18	3	104.136	5.56689	1	90987.1
Signal recognition particle receptor subunit beta OS=Homo sapiens GN=SRPRB PE=1 SV=3 -	SRPRB	Q9Y5M8	11.07	2	29.6838	9.0415	1	107747
FH1/FH2 domain-containing protein 1 OS=Homo sapiens GN=FHOD1 PE=1 SV=3 -	FHOD1	Q9Y613	2.41	2	126.473	6.39209	1	233109
Sulfide:quinone oxidoreductase, mitochondrial OS=Homo sapiens GN=SQRDL PE=1 SV=1 -	SQRD	Q9Y6N5	9.11	3	49.9289	9.11475	1	393958
SEC23-interacting protein OS=Homo sapiens GN=SEC23IP PE=1 SV=1 -	S23IP	Q9Y6Y8	2.6	2	111.007	5.5415	1	183650
