# Supplementary material for: Joint action of miR‐126 and MAPK/PI3K inhibitors against metastatic melanoma
Source: Mol Oncol. 2019 Aug 6;13(9):1836–54. doi: 10.1002/1878-0261.12506 (PMC6717748; doi:10.1002/1878-0261.12506)
Supplement: Supplementary file 15 — Table S4. Quantitative profile of differentially expressed proteins by comparing TripZ and miR‐126. [file MOL2-13-1836-s015.xlsx]

## Sheet: Sheet
Quantitative profile of differentially expressed proteins by comparing TripZ and miR-126. Common proteins to both TripZ and miR-126 (columns A-E) or exclusively detected in TripZ samples (columns G-L) or miR-126 samples (columns N-S). Common proteins downregulated (TripZ/miR-126 ratio > 2) by miR-126 presence are show in light green while those identified only in TripZ samples are shown in green;…
Common Protein Descriptions	Gene ID	Accessions	TripZ/miR-126	MW [kDa]		Only TripZ Protein Descriptions	Gene ID	Accessions	TripZ Top3 mean	MW [kDa]	#replicates		Only miR-126 Protein Descriptions	Gene ID	Accessions	miR-126 Top3 mean	MW [kDa]	# replicates
Importin-8 OS=Homo sapiens GN=IPO8 PE=1 SV=2 -	IPO8	O15397	5.63194	119.861		Tubulin alpha chain-like 3 OS=Homo sapiens GN=TUBAL3 PE=1 SV=2 -	TBAL3	A6NHL2	465179	49.8767	3		Structural maintenance of chromosomes flexible hinge domain-containing protein 1 OS=Homo sapiens GN=SMCHD1 PE=1 SV=2 -	SMHD1	A6NHR9	41002.9	226.231	1
Heat shock protein HSP 90-beta OS=Homo sapiens GN=HSP90AB1 PE=1 SV=4 -	HS90B	P08238	5.54516	83.2121		Membrane-associated progesterone receptor component 1 OS=Homo sapiens GN=PGRMC1 PE=1 SV=3 -	PGRC1	O00264	275716	21.6578	2		Protein arginine N-methyltransferase 5 OS=Homo sapiens GN=PRMT5 PE=1 SV=4 -	ANM5	O14744	511343	72.6376	1
60S acidic ribosomal protein P1 OS=Homo sapiens GN=RPLP1 PE=1 SV=1 -	RLA1	P05386	5.01421	11.5067		Huntingtin-interacting protein 1 OS=Homo sapiens GN=HIP1 PE=1 SV=5 -	HIP1	O00291	188912	116.148	2		Actin-related protein 2/3 complex subunit 3 OS=Homo sapiens GN=ARPC3 PE=1 SV=3 -	ARPC3	O15145	261535	20.5334	2
Gamma-glutamyl hydrolase OS=Homo sapiens GN=GGH PE=1 SV=2 -	GGH	Q92820	4.59361	35.9412		Insulin-like growth factor 2 mRNA-binding protein 3 OS=Homo sapiens GN=IGF2BP3 PE=1 SV=2 -	IF2B3	O00425	192263	63.6656	1		Prefoldin subunit 6 OS=Homo sapiens GN=PFDN6 PE=1 SV=1 -	PFD6	O15212	388070	14.5738	1
Cytoskeleton-associated protein 5 OS=Homo sapiens GN=CKAP5 PE=1 SV=3 -	CKAP5	Q14008	4.49722	225.352		Agrin OS=Homo sapiens GN=AGRN PE=1 SV=5 -	AGRIN	O00468	25452.2	217.092	1		Bifunctional 3'-phosphoadenosine 5'-phosphosulfate synthase 1 OS=Homo sapiens GN=PAPSS1 PE=1 SV=2 -	PAPS1	O43252	1.17385e+06	70.7876	1
Pre-mRNA-splicing factor ATP-dependent RNA helicase DHX15 OS=Homo sapiens GN=DHX15 PE=1 SV=2 -	DHX15	O43143	4.38341	90.8752		Importin subunit alpha-3 OS=Homo sapiens GN=KPNA4 PE=1 SV=1 -	IMA3	O00629	385592	57.8506	3		UDP-glucose 6-dehydrogenase OS=Homo sapiens GN=UGDH PE=1 SV=1 -	UGDH	O60701	258345	54.9893	1
Eukaryotic translation initiation factor 4 gamma 1 OS=Homo sapiens GN=EIF4G1 PE=1 SV=4 -	IF4G1	Q04637	4.1231	175.382		Pyridoxal kinase OS=Homo sapiens GN=PDXK PE=1 SV=1 -	PDXK	O00764	59764.6	35.0799	2		Eukaryotic translation initiation factor 1b OS=Homo sapiens GN=EIF1B PE=1 SV=2 -	EIF1B	O60739	496215	12.8157	2
RNA-binding protein FUS OS=Homo sapiens GN=FUS PE=1 SV=1 -	FUS	P35637	4.09096	53.3938		Glyceraldehyde-3-phosphate dehydrogenase, testis-specific OS=Homo sapiens GN=GAPDHS PE=1 SV=2 -	G3PT	O14556	1.18807e+06	44.4728	3		Rho-associated protein kinase 2 OS=Homo sapiens GN=ROCK2 PE=1 SV=4 -	ROCK2	O75116	216991	160.799	1
Voltage-dependent anion-selective channel protein 1 OS=Homo sapiens GN=VDAC1 PE=1 SV=2 -	VDAC1	P21796	3.94771	30.7536		CDP-diacylglycerol--inositol 3-phosphatidyltransferase OS=Homo sapiens GN=CDIPT PE=1 SV=1 -	CDIPT	O14735	148413	23.5231	2		Clustered mitochondria protein homolog OS=Homo sapiens GN=CLUH PE=1 SV=2 -	CLU	O75153	369334	146.577	1
Serpin B6 OS=Homo sapiens GN=SERPINB6 PE=1 SV=3 -	SPB6	P35237	3.86641	42.5941		Tripeptidyl-peptidase 1 OS=Homo sapiens GN=TPP1 PE=1 SV=2 -	TPP1	O14773	177635	61.2096	3		Acyl-protein thioesterase 1 OS=Homo sapiens GN=LYPLA1 PE=1 SV=1 -	LYPA1	O75608	195473	24.6535	2
Melanoma-associated antigen 10 OS=Homo sapiens GN=MAGEA10 PE=2 SV=2 -	MAGAA	P43363	3.7389	40.7547		Transportin-2 OS=Homo sapiens GN=TNPO2 PE=1 SV=3 -	TNPO2	O14787	96810.5	101.322	2		Isocitrate dehydrogenase NADP] cytoplasmic OS=Homo sapiens GN=IDH1 PE=1 SV=2 -	IDHC	O75874	210731	46.6295	2
Elongation factor 1-alpha 1 OS=Homo sapiens GN=EEF1A1 PE=1 SV=1 -	EF1A1	P68104	3.6319	50.1091		Protein RER1 OS=Homo sapiens GN=RER1 PE=1 SV=1 -	RER1	O15258	269188	22.9429	3		PRA1 family protein 3 OS=Homo sapiens GN=ARL6IP5 PE=1 SV=1 -	PRAF3	O75915	249341	21.6004	1
26S protease regulatory subunit 7 OS=Homo sapiens GN=PSMC2 PE=1 SV=3 -	PRS7	P35998	3.54907	48.6031		UDP-N-acetylglucosamine--peptide N-acetylglucosaminyltransferase 110 kDa subunit OS=Homo sapiens GN=OGT PE=1 SV=3 -	OGT1	O15294	142751	116.85	2		Glutaredoxin-3 OS=Homo sapiens GN=GLRX3 PE=1 SV=2 -	GLRX3	O76003	330441	37.4082	2
Xaa-Pro aminopeptidase 1 OS=Homo sapiens GN=XPNPEP1 PE=1 SV=3 -	XPP1	Q9NQW7	3.522	69.8732		Eukaryotic translation initiation factor 3 subunit H OS=Homo sapiens GN=EIF3H PE=1 SV=1 -	EIF3H	O15372	430080	39.9051	2		Mitochondrial import receptor subunit TOM70 OS=Homo sapiens GN=TOMM70 PE=1 SV=1 -	TOM70	O94826	344797	67.412	2
Ceruloplasmin OS=Homo sapiens GN=CP PE=1 SV=1 -	CERU	P00450	3.4968	122.128		Syntaxin-7 OS=Homo sapiens GN=STX7 PE=1 SV=4 -	STX7	O15400	673279	29.7973	3		Unconventional myosin-Id OS=Homo sapiens GN=MYO1D PE=1 SV=2 -	MYO1D	O94832	244384	116.129	1
DNA-directed RNA polymerase II subunit RPB1 OS=Homo sapiens GN=POLR2A PE=1 SV=2 -	RPB1	P24928	3.4636	217.039		TELO2-interacting protein 1 homolog OS=Homo sapiens GN=TTI1 PE=1 SV=3 -	TTI1	O43156	54548.1	121.992	1		E3 ubiquitin-protein ligase UBR5 OS=Homo sapiens GN=UBR5 PE=1 SV=2 -	UBR5	O95071	71210.7	309.158	1
Erlin-2 OS=Homo sapiens GN=ERLIN2 PE=1 SV=1 -	ERLN2	O94905	3.40893	37.8155		Centromere/kinetochore protein zw10 homolog OS=Homo sapiens GN=ZW10 PE=1 SV=3 -	ZW10	O43264	81156.5	88.7729	1		Phosphoacetylglucosamine mutase OS=Homo sapiens GN=PGM3 PE=1 SV=1 -	AGM1	O95394	115275	59.8143	1
Protein Hook homolog 3 OS=Homo sapiens GN=HOOK3 PE=1 SV=2 -	HOOK3	Q86VS8	3.32073	83.0744		Aflatoxin B1 aldehyde reductase member 2 OS=Homo sapiens GN=AKR7A2 PE=1 SV=3 -	ARK72	O43488	356569	39.5637	2		E3 ubiquitin-protein ligase HERC2 OS=Homo sapiens GN=HERC2 PE=1 SV=2 -	HERC2	O95714	42484.9	526.895	1
ATP synthase F(0) complex subunit B1, mitochondrial OS=Homo sapiens GN=ATP5F1 PE=1 SV=2 -	AT5F1	P24539	3.29869	28.8903		2'-deoxynucleoside 5'-phosphate N-hydrolase 1 OS=Homo sapiens GN=DNPH1 PE=1 SV=1 -	DNPH1	O43598	597943	19.0966	2		3'(2'),5'-bisphosphate nucleotidase 1 OS=Homo sapiens GN=BPNT1 PE=1 SV=1 -	BPNT1	O95861	800377	33.3712	1
ATP-binding cassette sub-family E member 1 OS=Homo sapiens GN=ABCE1 PE=1 SV=1 -	ABCE1	P61221	3.2369	67.271		Striatin OS=Homo sapiens GN=STRN PE=1 SV=4 -	STRN	O43815	695464	86.0788	1		Thioredoxin domain-containing protein 12 OS=Homo sapiens GN=TXNDC12 PE=1 SV=1 -	TXD12	O95881	499377	19.1936	1
Ubiquitin carboxyl-terminal hydrolase 15 OS=Homo sapiens GN=USP15 PE=1 SV=3 -	UBP15	Q9Y4E8	3.18793	112.348		Nardilysin OS=Homo sapiens GN=NRDC PE=1 SV=2 -	NRDC	O43847	283877	131.488	2		HLA class I histocompatibility antigen, A-68 alpha chain OS=Homo sapiens GN=HLA-A PE=1 SV=4 -	1A68	P01891	286812	40.8831	1
Radixin OS=Homo sapiens GN=RDX PE=1 SV=1 -	RADI	P35241	3.06071	68.5214		Calumenin OS=Homo sapiens GN=CALU PE=1 SV=2 -	CALU	O43852	624893	37.0835	2		Ornithine aminotransferase, mitochondrial OS=Homo sapiens GN=OAT PE=1 SV=1 -	OAT	P04181	419034	48.5042	1
Aconitate hydratase, mitochondrial OS=Homo sapiens GN=ACO2 PE=1 SV=2 -	ACON	Q99798	3.00722	85.3719		NADH dehydrogenase	NDUS5	O43920	167585	12.5094	2		Glia-derived nexin OS=Homo sapiens GN=SERPINE2 PE=1 SV=1 -	GDN	P07093	539989	43.9742	2
Transforming protein RhoA OS=Homo sapiens GN=RHOA PE=1 SV=1 -	RHOA	P61586	2.90935	21.7541		Lysine-specific histone demethylase 1A OS=Homo sapiens GN=KDM1A PE=1 SV=2 -	KDM1A	O60341	314491	92.8447	2		Signal recognition particle receptor subunit alpha OS=Homo sapiens GN=SRPRA PE=1 SV=2 -	SRPRA	P08240	350326	69.7672	1
Rap1 GTPase-GDP dissociation stimulator 1 OS=Homo sapiens GN=RAP1GDS1 PE=1 SV=3 -	GDS1	P52306	2.90928	66.2745		Putative nucleoside diphosphate kinase OS=Homo sapiens GN=NME2P1 PE=5 SV=1 -	NDK8	O60361	250489	15.519	1		Receptor-type tyrosine-protein phosphatase C OS=Homo sapiens GN=PTPRC PE=1 SV=2 -	PTPRC	P08575	161733	147.162	1
Serine hydroxymethyltransferase, mitochondrial OS=Homo sapiens GN=SHMT2 PE=1 SV=3 -	GLYM	P34897	2.83258	55.9577		Long-chain-fatty-acid--CoA ligase 4 OS=Homo sapiens GN=ACSL4 PE=1 SV=2 -	ACSL4	O60488	332457	79.1367	1		60 kDa SS-A/Ro ribonucleoprotein OS=Homo sapiens GN=TROVE2 PE=1 SV=2 -	RO60	P10155	252345	60.6312	2
Glycine--tRNA ligase OS=Homo sapiens GN=GARS PE=1 SV=3 -	SYG	P41250	2.76158	83.1126		Protein O-GlcNAcase OS=Homo sapiens GN=MGEA5 PE=1 SV=2 -	OGA	O60502	65235.7	102.849	2		Ribose-phosphate pyrophosphokinase 2 OS=Homo sapiens GN=PRPS2 PE=1 SV=2 -	PRPS2	P11908	92171.6	34.747	2
ATP-dependent RNA helicase DDX3X OS=Homo sapiens GN=DDX3X PE=1 SV=3 -	DDX3X	O00571	2.75862	73.198		Importin subunit alpha-7 OS=Homo sapiens GN=KPNA6 PE=1 SV=1 -	IMA7	O60684	32191.5	59.9915	2		Collagen alpha-1(VI) chain OS=Homo sapiens GN=COL6A1 PE=1 SV=3 -	CO6A1	P12109	87736.4	108.462	2
Neuropathy target esterase OS=Homo sapiens GN=PNPLA6 PE=1 SV=2 -	PLPL6	Q8IY17	2.67123	149.9		Serine/threonine-protein phosphatase 6 regulatory subunit 2 OS=Homo sapiens GN=PPP6R2 PE=1 SV=2 -	PP6R2	O75170	123145	104.876	1		Myosin-1 OS=Homo sapiens GN=MYH1 PE=1 SV=3 -	MYH1	P12882	131101	223.006	1
ADP-ribosylation factor-like protein 1 OS=Homo sapiens GN=ARL1 PE=1 SV=1 -	ARL1	P40616	2.61488	20.4044		Vesicle-trafficking protein SEC22b OS=Homo sapiens GN=SEC22B PE=1 SV=4 -	SC22B	O75396	324081	24.5775	2		Xaa-Pro dipeptidase OS=Homo sapiens GN=PEPD PE=1 SV=3 -	PEPD	P12955	1.04052e+06	54.5129	1
Cullin-1 OS=Homo sapiens GN=CUL1 PE=1 SV=2 -	CUL1	Q13616	2.59335	89.622		Vacuolar protein sorting-associated protein 26A OS=Homo sapiens GN=VPS26A PE=1 SV=2 -	VP26A	O75436	644966	38.1457	2		Versican core protein OS=Homo sapiens GN=VCAN PE=1 SV=3 -	CSPG2	P13611	107041	372.59	1
Nucleoside diphosphate kinase A OS=Homo sapiens GN=NME1 PE=1 SV=1 -	NDKA	P15531	2.57566	17.1377		Cold shock domain-containing protein E1 OS=Homo sapiens GN=CSDE1 PE=1 SV=2 -	CSDE1	O75534	530659	88.8289	1		Glycogenstarch] synthase, muscle OS=Homo sapiens GN=GYS1 PE=1 SV=2 -	GYS1	P13807	310214	83.7325	2
Prohibitin OS=Homo sapiens GN=PHB PE=1 SV=1 -	PHB	P35232	2.56004	29.7859		LETM1 and EF-hand domain-containing protein 1, mitochondrial OS=Homo sapiens GN=LETM1 PE=1 SV=1 -	LETM1	O95202	301803	83.302	1		Fatty acid-binding protein, adipocyte OS=Homo sapiens GN=FABP4 PE=1 SV=3 -	FABP4	P15090	404660	14.7095	1
Calmodulin OS=Homo sapiens GN=CALM1 PE=1 SV=2 -	CALM	P62158	2.55886	16.8268		GDH/6PGL endoplasmic bifunctional protein OS=Homo sapiens GN=H6PD PE=1 SV=2 -	G6PE	O95479	811614	88.8364	1		Desmoplakin OS=Homo sapiens GN=DSP PE=1 SV=3 -	DESP	P15924	27511.6	331.569	2
S-methyl-5'-thioadenosine phosphorylase OS=Homo sapiens GN=MTAP PE=1 SV=2 -	MTAP	Q13126	2.54099	31.2158		Protein transport protein Sec24A OS=Homo sapiens GN=SEC24A PE=1 SV=2 -	SC24A	O95486	91301.5	119.674	3		Aspartate aminotransferase, cytoplasmic OS=Homo sapiens GN=GOT1 PE=1 SV=3 -	AATC	P17174	319255	46.2185	1
Nuclear factor NF-kappa-B p100 subunit OS=Homo sapiens GN=NFKB2 PE=1 SV=4 -	NFKB2	Q00653	2.54038	96.6889		DNA-directed RNA polymerase I subunit RPA1 OS=Homo sapiens GN=POLR1A PE=1 SV=2 -	RPA1	O95602	50493.4	194.687	2		Integrin beta-5 OS=Homo sapiens GN=ITGB5 PE=1 SV=1 -	ITB5	P18084	173126	87.9962	1
Aminoacylase-1 OS=Homo sapiens GN=ACY1 PE=1 SV=1 -	ACY1	Q03154	2.51601	45.856		AP-2 complex subunit alpha-1 OS=Homo sapiens GN=AP2A1 PE=1 SV=3 -	AP2A1	O95782	548040	107.478	1		Regulator of chromosome condensation OS=Homo sapiens GN=RCC1 PE=1 SV=1 -	RCC1	P18754	89144.8	44.9406	3
40S ribosomal protein S6 OS=Homo sapiens GN=RPS6 PE=1 SV=1 -	RS6	P62753	2.48557	28.663		Mitochondrial import receptor subunit TOM40 homolog OS=Homo sapiens GN=TOMM40 PE=1 SV=1 -	TOM40	O96008	228249	37.8691	2		1-phosphatidylinositol 4,5-bisphosphate phosphodiesterase gamma-1 OS=Homo sapiens GN=PLCG1 PE=1 SV=1 -	PLCG1	P19174	146323	148.438	1
Prohibitin-2 OS=Homo sapiens GN=PHB2 PE=1 SV=2 -	PHB2	Q99623	2.47143	33.2759		Glutathione reductase, mitochondrial OS=Homo sapiens GN=GSR PE=1 SV=2 -	GSHR	P00390	416915	56.221	2		Inter-alpha-trypsin inhibitor heavy chain H2 OS=Homo sapiens GN=ITIH2 PE=1 SV=2 -	ITIH2	P19823	214658	106.397	2
Dynactin subunit 1 OS=Homo sapiens GN=DCTN1 PE=1 SV=3 -	DCTN1	Q14203	2.41901	141.607		Antithrombin-III OS=Homo sapiens GN=SERPINC1 PE=1 SV=1 -	ANT3	P01008	370268	52.5689	1		Protein S100-A1 OS=Homo sapiens GN=S100A1 PE=1 SV=2 -	S10A1	P23297	217295	10.5391	2
NADH dehydrogenase [ubiquinone] 1 alpha subcomplex subunit 5 OS=Homo sapiens GN=NDUFA5 PE=1 SV=3 -	NDUA5	Q16718	2.41611	13.4502		Low-density lipoprotein receptor OS=Homo sapiens GN=LDLR PE=1 SV=1 -	LDLR	P01130	310826	95.3136	3		Elongation factor 1-beta OS=Homo sapiens GN=EEF1B2 PE=1 SV=3 -	EF1B	P24534	503507	24.7483	3
CCR4-NOT transcription complex subunit 1 OS=Homo sapiens GN=CNOT1 PE=1 SV=2 -	CNOT1	A5YKK6	2.37392	266.768		HLA class I histocompatibility antigen, A-2 alpha chain OS=Homo sapiens GN=HLA-A PE=1 SV=1 -	1A02	P01892	234806	40.8962	3		Integrin alpha-3 OS=Homo sapiens GN=ITGA3 PE=1 SV=5 -	ITA3	P26006	182154	116.538	1
Sister chromatid cohesion protein PDS5 homolog A OS=Homo sapiens GN=PDS5A PE=1 SV=1 -	PDS5A	Q29RF7	2.36558	150.734		Fibrinogen beta chain OS=Homo sapiens GN=FGB PE=1 SV=2 -	FIBB	P02675	174688	55.8923	3		Pentraxin-related protein PTX3 OS=Homo sapiens GN=PTX3 PE=1 SV=3 -	PTX3	P26022	519535	41.9488	1
Leucine-rich repeat-containing protein 47 OS=Homo sapiens GN=LRRC47 PE=1 SV=1 -	LRC47	Q8N1G4	2.33067	63.4337		Superoxide dismutase Mn], mitochondrial OS=Homo sapiens GN=SOD2 PE=1 SV=2 -	SODM	P04179	161639	24.7066	3		Glutathione S-transferase Mu 2 OS=Homo sapiens GN=GSTM2 PE=1 SV=2 -	GSTM2	P28161	196491	25.728	1
Atlastin-3 OS=Homo sapiens GN=ATL3 PE=1 SV=1 -	ATLA3	Q6DD88	2.30691	60.5034		Ubiquitin-like protein ISG15 OS=Homo sapiens GN=ISG15 PE=1 SV=5 -	ISG15	P05161	261535	17.8763	3		14-3-3 protein sigma OS=Homo sapiens GN=SFN PE=1 SV=1 -	1433S	P31947	36768	27.7567	1
MMS19 nucleotide excision repair protein homolog OS=Homo sapiens GN=MMS19 PE=1 SV=2 -	MMS19	Q96T76	2.29219	113.217		Intercellular adhesion molecule 1 OS=Homo sapiens GN=ICAM1 PE=1 SV=2 -	ICAM1	P05362	318088	57.789	2		Myosin-11 OS=Homo sapiens GN=MYH11 PE=1 SV=3 -	MYH11	P35749	119111	227.199	2
Splicing factor, proline- and glutamine-rich OS=Homo sapiens GN=SFPQ PE=1 SV=2 -	SFPQ	P23246	2.28	76.1016		Tropomyosin alpha-3 chain OS=Homo sapiens GN=TPM3 PE=1 SV=2 -	TPM3	P06753	40662.2	32.9298	1		Serine/threonine-protein phosphatase PP1-gamma catalytic subunit OS=Homo sapiens GN=PPP1CC PE=1 SV=1 -	PP1G	P36873	1.91954e+06	36.9597	1
Glucosidase 2 subunit beta OS=Homo sapiens GN=PRKCSH PE=1 SV=2 -	GLU2B	P14314	2.26396	59.3878		Beta-hexosaminidase subunit alpha OS=Homo sapiens GN=HEXA PE=1 SV=2 -	HEXA	P06865	438092	60.6643	2		Transaldolase OS=Homo sapiens GN=TALDO1 PE=1 SV=2 -	TALDO	P37837	417490	37.5165	3
Poly [ADP-ribose] polymerase 1 OS=Homo sapiens GN=PARP1 PE=1 SV=4 -	PARP1	P09874	2.25824	113.012		Cathepsin D OS=Homo sapiens GN=CTSD PE=1 SV=1 -	CATD	P07339	174631	44.5236	3		Beta-centractin OS=Homo sapiens GN=ACTR1B PE=1 SV=1 -	ACTY	P42025	693357	42.2667	1
Tubulin-specific chaperone E OS=Homo sapiens GN=TBCE PE=1 SV=1 -	TBCE	Q15813	2.24859	59.309		Prosaposin OS=Homo sapiens GN=PSAP PE=1 SV=2 -	SAP	P07602	395850	58.0739	1		60S ribosomal protein L21 OS=Homo sapiens GN=RPL21 PE=1 SV=2 -	RL21	P46778	284401	18.5531	2
DNA mismatch repair protein Msh2 OS=Homo sapiens GN=MSH2 PE=1 SV=1 -	MSH2	P43246	2.24314	104.677		Beta-hexosaminidase subunit beta OS=Homo sapiens GN=HEXB PE=1 SV=3 -	HEXB	P07686	372292	63.0712	2		Protein farnesyltransferase/geranylgeranyltransferase type-1 subunit alpha OS=Homo sapiens GN=FNTA PE=1 SV=1 -	FNTA	P49354	99854.5	44.3811	2
Prostaglandin E synthase 3 OS=Homo sapiens GN=PTGES3 PE=1 SV=1 -	TEBP	Q15185	2.23599	18.6854		Pyruvate dehydrogenase E1 component subunit alpha, somatic form, mitochondrial OS=Homo sapiens GN=PDHA1 PE=1 SV=3 -	ODPA	P08559	651307	43.2676	3		Cytosolic purine 5'-nucleotidase OS=Homo sapiens GN=NT5C2 PE=1 SV=1 -	5NTC	P49902	86974.6	64.9283	2
Cytochrome c oxidase subunit 2 OS=Homo sapiens GN=MT-CO2 PE=1 SV=1 -	COX2	P00403	2.22499	25.5482		Cytochrome c1, heme protein, mitochondrial OS=Homo sapiens GN=CYC1 PE=1 SV=3 -	CY1	P08574	562309	35.399	3		GMP synthase glutamine-hydrolyzing] OS=Homo sapiens GN=GMPS PE=1 SV=1 -	GUAA	P49915	151375	76.667	2
DNA-(apurinic or apyrimidinic site) lyase OS=Homo sapiens GN=APEX1 PE=1 SV=2 -	APEX1	P27695	2.19246	35.5322		U2 small nuclear ribonucleoprotein B'' OS=Homo sapiens GN=SNRPB2 PE=1 SV=1 -	RU2B	P08579	80813	25.4701	3		Hsc70-interacting protein OS=Homo sapiens GN=ST13 PE=1 SV=2 -	F10A1	P50502	606763	41.3055	2
Isoleucine--tRNA ligase, mitochondrial OS=Homo sapiens GN=IARS2 PE=1 SV=2 -	SYIM	Q9NSE4	2.18049	113.719		Guanine nucleotide-binding protein G(k) subunit alpha OS=Homo sapiens GN=GNAI3 PE=1 SV=3 -	GNAI3	P08754	547775	40.5063	2		Kinetochore-associated protein 1 OS=Homo sapiens GN=KNTC1 PE=1 SV=1 -	KNTC1	P50748	56153.2	250.588	1
Alpha-centractin OS=Homo sapiens GN=ACTR1A PE=1 SV=1 -	ACTZ	P61163	2.18043	42.5869		High mobility group protein B1 OS=Homo sapiens GN=HMGB1 PE=1 SV=3 -	HMGB1	P09429	1.13617e+06	24.8782	3		Biliverdin reductase A OS=Homo sapiens GN=BLVRA PE=1 SV=2 -	BIEA	P53004	460397	33.4073	2
Malate dehydrogenase, cytoplasmic OS=Homo sapiens GN=MDH1 PE=1 SV=4 -	MDHC	P40925	2.17891	36.403		Tropomyosin alpha-1 chain OS=Homo sapiens GN=TPM1 PE=1 SV=2 -	TPM1	P09493	654448	32.6887	1		Clathrin heavy chain 2 OS=Homo sapiens GN=CLTCL1 PE=1 SV=2 -	CLH2	P53675	74861.6	186.91	1
Calnexin OS=Homo sapiens GN=CANX PE=1 SV=2 -	CALX	P27824	2.17075	67.5259		Polyubiquitin-C OS=Homo sapiens GN=UBC PE=1 SV=3 -	UBC	P0CG48	1.22691e+06	76.9915	3		Activated RNA polymerase II transcriptional coactivator p15 OS=Homo sapiens GN=SUB1 PE=1 SV=3 -	TCP4	P53999	538250	14.3864	2
Endoplasmic reticulum resident protein 29 OS=Homo sapiens GN=ERP29 PE=1 SV=4 -	ERP29	P30040	2.11336	28.9752		HLA class I histocompatibility antigen, B-58 alpha chain OS=Homo sapiens GN=HLA-B PE=1 SV=1 -	1B58	P10319	393752	40.312	1		5'-AMP-activated protein kinase subunit gamma-1 OS=Homo sapiens GN=PRKAG1 PE=1 SV=1 -	AAKG1	P54619	279201	37.5558	2
60S ribosomal protein L14 OS=Homo sapiens GN=RPL14 PE=1 SV=4 -	RL14	P50914	2.08994	23.417		Thioredoxin OS=Homo sapiens GN=TXN PE=1 SV=3 -	THIO	P10599	1.00621e+06	11.7297	2		Poly(rC)-binding protein 3 OS=Homo sapiens GN=PCBP3 PE=2 SV=2 -	PCBP3	P57721	686187	39.4403	1
Proteasome subunit alpha type-4 OS=Homo sapiens GN=PSMA4 PE=1 SV=1 -	PSA4	P25789	2.08459	29.4652		Pyruvate dehydrogenase E1 component subunit beta, mitochondrial OS=Homo sapiens GN=PDHB PE=1 SV=3 -	ODPB	P11177	332216	39.208	1		40S ribosomal protein S15a OS=Homo sapiens GN=RPS15A PE=1 SV=2 -	RS15A	P62244	2.1702e+06	14.83	2
Histone H2A type 2-C OS=Homo sapiens GN=HIST2H2AC PE=1 SV=4 -	H2A2C	Q16777	2.06737	13.9798		Glycogen phosphorylase, muscle form OS=Homo sapiens GN=PYGM PE=1 SV=6 -	PYGM	P11217	164929	97.0306	1		Serine/threonine-protein phosphatase 2A catalytic subunit beta isoform OS=Homo sapiens GN=PPP2CB PE=1 SV=1 -	PP2AB	P62714	617493	35.5523	2
Twinfilin-2 OS=Homo sapiens GN=TWF2 PE=1 SV=2 -	TWF2	Q6IBS0	2.06373	39.5233		Medium-chain specific acyl-CoA dehydrogenase, mitochondrial OS=Homo sapiens GN=ACADM PE=1 SV=1 -	ACADM	P11310	313665	46.5586	1		Guanine nucleotide-binding protein G(I)/G(S)/G(T) subunit beta-2 OS=Homo sapiens GN=GNB2 PE=1 SV=3 -	GBB2	P62879	328053	37.3071	2
26S protease regulatory subunit 6B OS=Homo sapiens GN=PSMC4 PE=1 SV=2 -	PRS6B	P43686	2.04248	47.3365		DNA topoisomerase 1 OS=Homo sapiens GN=TOP1 PE=1 SV=2 -	TOP1	P11387	502257	90.6689	3		Ubiquitin-40S ribosomal protein S27a OS=Homo sapiens GN=RPS27A PE=1 SV=2 -	RS27A	P62979	1.31781e+06	17.9535	3
Heterogeneous nuclear ribonucleoprotein M OS=Homo sapiens GN=HNRNPM PE=1 SV=3 -	HNRPM	P52272	2.03426	77.4643		Lysosome-associated membrane glycoprotein 2 OS=Homo sapiens GN=LAMP2 PE=1 SV=2 -	LAMP2	P13473	234752	44.9323	2		Guanine nucleotide-binding protein G(s) subunit alpha isoforms short OS=Homo sapiens GN=GNAS PE=1 SV=1 -	GNAS2	P63092	378547	45.6359	3
60S ribosomal protein L12 OS=Homo sapiens GN=RPL12 PE=1 SV=1 -	RL12	P30050	2.02132	17.8075		Cytochrome b-c1 complex subunit 7 OS=Homo sapiens GN=UQCRB PE=1 SV=2 -	QCR7	P14927	513345	13.522	1		Nuclease-sensitive element-binding protein 1 OS=Homo sapiens GN=YBX1 PE=1 SV=3 -	YBOX1	P67809	865936	35.9027	3
Protein transport protein Sec61 subunit alpha isoform 1 OS=Homo sapiens GN=SEC61A1 PE=1 SV=2 -	S61A1	P61619	2.00982	52.2305		Eukaryotic peptide chain release factor GTP-binding subunit ERF3A OS=Homo sapiens GN=GSPT1 PE=1 SV=1 -	ERF3A	P15170	445223	55.7203	1		Actin, alpha cardiac muscle 1 OS=Homo sapiens GN=ACTC1 PE=1 SV=1 -	ACTC	P68032	6.71105e+06	41.9919	3
Electron transfer flavoprotein subunit alpha, mitochondrial OS=Homo sapiens GN=ETFA PE=1 SV=1 -	ETFA	P13804	2.00542	35.0576		Casein kinase II subunit alpha' OS=Homo sapiens GN=CSNK2A2 PE=1 SV=1 -	CSK22	P19784	505841	41.1871	2		General transcription factor II-I OS=Homo sapiens GN=GTF2I PE=1 SV=2 -	GTF2I	P78347	165346	112.346	1
General vesicular transport factor p115 OS=Homo sapiens GN=USO1 PE=1 SV=2 -	USO1	O60763	2.00292	107.828		Eukaryotic translation initiation factor 2 subunit 2 OS=Homo sapiens GN=EIF2S2 PE=1 SV=2 -	IF2B	P20042	556051	38.3644	2		1-phosphatidylinositol 4,5-bisphosphate phosphodiesterase beta-3 OS=Homo sapiens GN=PLCB3 PE=1 SV=2 -	PLCB3	Q01970	49522.9	138.713	3
Malate dehydrogenase, mitochondrial OS=Homo sapiens GN=MDH2 PE=1 SV=3 -	MDHM	P40926	1.989	35.4807		Annexin A7 OS=Homo sapiens GN=ANXA7 PE=1 SV=3 -	ANXA7	P20073	515240	52.7058	2		Dual specificity mitogen-activated protein kinase kinase 1 OS=Homo sapiens GN=MAP2K1 PE=1 SV=2 -	MP2K1	Q02750	308608	43.4113	1
Poly(rC)-binding protein 2 OS=Homo sapiens GN=PCBP2 PE=1 SV=1 -	PCBP2	Q15366	1.97633	38.5556		Ras-related protein Rab-5A OS=Homo sapiens GN=RAB5A PE=1 SV=2 -	RAB5A	P20339	184238	23.6438	1		Elongation factor 1-alpha 2 OS=Homo sapiens GN=EEF1A2 PE=1 SV=1 -	EF1A2	Q05639	163985	50.4383	1
Splicing factor 3B subunit 1 OS=Homo sapiens GN=SF3B1 PE=1 SV=3 -	SF3B1	O75533	1.96666	145.738		Glutathione S-transferase Mu 3 OS=Homo sapiens GN=GSTM3 PE=1 SV=3 -	GSTM3	P21266	49379.2	26.5421	1		Collagen alpha-1(XIV) chain OS=Homo sapiens GN=COL14A1 PE=1 SV=3 -	COEA1	Q05707	105863	193.394	1
Proteasome activator complex subunit 2 OS=Homo sapiens GN=PSME2 PE=1 SV=4 -	PSME2	Q9UL46	1.96538	27.3843		Neurofibromin OS=Homo sapiens GN=NF1 PE=1 SV=2 -	NF1	P21359	27072	319.168	2		60S ribosomal protein L18 OS=Homo sapiens GN=RPL18 PE=1 SV=2 -	RL18	Q07020	676548	21.6211	2
Hexokinase-2 OS=Homo sapiens GN=HK2 PE=1 SV=2 -	HXK2	P52789	1.94492	102.313		cAMP-dependent protein kinase catalytic subunit beta OS=Homo sapiens GN=PRKACB PE=1 SV=2 -	KAPCB	P22694	375365	40.597	3		Kinesin light chain 1 OS=Homo sapiens GN=KLC1 PE=1 SV=2 -	KLC1	Q07866	342075	65.2689	1
Guanine nucleotide-binding protein G(I)/G(S)/G(T) subunit beta-1 OS=Homo sapiens GN=GNB1 PE=1 SV=3 -	GBB1	P62873	1.9448	37.353		Tryptophan--tRNA ligase, cytoplasmic OS=Homo sapiens GN=WARS PE=1 SV=2 -	SYWC	P23381	522918	53.1316	2		Quinone oxidoreductase OS=Homo sapiens GN=CRYZ PE=1 SV=1 -	QOR	Q08257	766438	35.1845	1
Protein S100-B OS=Homo sapiens GN=S100B PE=1 SV=2 -	S100B	P04271	1.94464	10.7061		Eukaryotic translation initiation factor 4B OS=Homo sapiens GN=EIF4B PE=1 SV=2 -	IF4B	P23588	71549.8	69.1103	2		Secernin-1 OS=Homo sapiens GN=SCRN1 PE=1 SV=2 -	SCRN1	Q12765	310219	46.3525	1
Protein S100-A16 OS=Homo sapiens GN=S100A16 PE=1 SV=1 -	S10AG	Q96FQ6	1.93926	11.794		Carnitine O-palmitoyltransferase 2, mitochondrial OS=Homo sapiens GN=CPT2 PE=1 SV=2 -	CPT2	P23786	670087	73.7304	1		Twinfilin-1 OS=Homo sapiens GN=TWF1 PE=1 SV=3 -	TWF1	Q12792	454174	40.2577	2
Myosin regulatory light chain 12A OS=Homo sapiens GN=MYL12A PE=1 SV=2 -	ML12A	P19105	1.93616	19.7815		Low molecular weight phosphotyrosine protein phosphatase OS=Homo sapiens GN=ACP1 PE=1 SV=3 -	PPAC	P24666	449527	18.0308	1		Aminoacyl tRNA synthase complex-interacting multifunctional protein 2 OS=Homo sapiens GN=AIMP2 PE=1 SV=2 -	AIMP2	Q13155	266817	35.3263	2
Acyl-protein thioesterase 2 OS=Homo sapiens GN=LYPLA2 PE=1 SV=1 -	LYPA2	O95372	1.93462	24.7207		Acetyl-CoA acetyltransferase, mitochondrial OS=Homo sapiens GN=ACAT1 PE=1 SV=1 -	THIL	P24752	250369	45.1706	3		DnaJ homolog subfamily C member 3 OS=Homo sapiens GN=DNAJC3 PE=1 SV=1 -	DNJC3	Q13217	324056	57.5442	2
Band 4.1-like protein 2 OS=Homo sapiens GN=EPB41L2 PE=1 SV=1 -	E41L2	O43491	1.93341	112.519		Myosin regulatory light polypeptide 9 OS=Homo sapiens GN=MYL9 PE=1 SV=4 -	MYL9	P24844	216986	19.8144	1		Eukaryotic translation initiation factor 3 subunit I OS=Homo sapiens GN=EIF3I PE=1 SV=1 -	EIF3I	Q13347	298002	36.4786	2
60S ribosomal protein L6 OS=Homo sapiens GN=RPL6 PE=1 SV=3 -	RL6	Q02878	1.93334	32.7076		Probable ATP-dependent RNA helicase DDX6 OS=Homo sapiens GN=DDX6 PE=1 SV=2 -	DDX6	P26196	545831	54.3823	3		Cullin-3 OS=Homo sapiens GN=CUL3 PE=1 SV=2 -	CUL3	Q13618	201477	88.8735	2
Signal transducer and activator of transcription 1-alpha/beta OS=Homo sapiens GN=STAT1 PE=1 SV=2 -	STAT1	P42224	1.92906	87.2795		Splicing factor U2AF 65 kDa subunit OS=Homo sapiens GN=U2AF2 PE=1 SV=4 -	U2AF2	P26368	632237	53.4672	1		Isopentenyl-diphosphate Delta-isomerase 1 OS=Homo sapiens GN=IDI1 PE=1 SV=2 -	IDI1	Q13907	133578	26.3025	2
NADH dehydrogenase [ubiquinone] flavoprotein 1, mitochondrial OS=Homo sapiens GN=NDUFV1 PE=1 SV=4 -	NDUV1	P49821	1.92357	50.7848		Peptidyl-prolyl cis-trans isomerase FKBP2 OS=Homo sapiens GN=FKBP2 PE=1 SV=2 -	FKBP2	P26885	314665	15.6393	2		Flotillin-2 OS=Homo sapiens GN=FLOT2 PE=1 SV=2 -	FLOT2	Q14254	481758	47.0347	2
NAD(P)H-hydrate epimerase OS=Homo sapiens GN=APOA1BP PE=1 SV=2 -	NNRE	Q8NCW5	1.9072	31.6542		Replication protein A 70 kDa DNA-binding subunit OS=Homo sapiens GN=RPA1 PE=1 SV=2 -	RFA1	P27694	215284	68.0953	2		UDP-glucose 4-epimerase OS=Homo sapiens GN=GALE PE=1 SV=2 -	GALE	Q14376	142872	38.2573	2
Splicing factor 3B subunit 3 OS=Homo sapiens GN=SF3B3 PE=1 SV=4 -	SF3B3	Q15393	1.90297	135.492		Microtubule-associated protein 4 OS=Homo sapiens GN=MAP4 PE=1 SV=3 -	MAP4	P27816	519253	120.93	1		Plastin-1 OS=Homo sapiens GN=PLS1 PE=1 SV=2 -	PLSI	Q14651	216971	70.2093	2
Protein arginine N-methyltransferase 1 OS=Homo sapiens GN=PRMT1 PE=1 SV=2 -	ANM1	Q99873	1.88174	41.4885		DNA polymerase delta catalytic subunit OS=Homo sapiens GN=POLD1 PE=1 SV=2 -	DPOD1	P28340	125936	123.553	1		Astrocytic phosphoprotein PEA-15 OS=Homo sapiens GN=PEA15 PE=1 SV=2 -	PEA15	Q15121	294052	15.0308	2
ADP/ATP translocase 3 OS=Homo sapiens GN=SLC25A6 PE=1 SV=4 -	ADT3	P12236	1.87588	32.8452		Inositol monophosphatase 1 OS=Homo sapiens GN=IMPA1 PE=1 SV=1 -	IMPA1	P29218	395340	30.1692	2		Cleavage and polyadenylation specificity factor subunit 6 OS=Homo sapiens GN=CPSF6 PE=1 SV=2 -	CPSF6	Q16630	152471	59.1734	2
Staphylococcal nuclease domain-containing protein 1 OS=Homo sapiens GN=SND1 PE=1 SV=1 -	SND1	Q7KZF4	1.87555	101.934		Nitric oxide synthase, brain OS=Homo sapiens GN=NOS1 PE=1 SV=2 -	NOS1	P29475	1.04505e+06	160.869	1		Drebrin OS=Homo sapiens GN=DBN1 PE=1 SV=4 -	DREB	Q16643	459174	71.3854	1
Cullin-associated NEDD8-dissociated protein 1 OS=Homo sapiens GN=CAND1 PE=1 SV=2 -	CAND1	Q86VP6	1.87309	136.289		Serine/threonine-protein phosphatase 2A 65 kDa regulatory subunit A beta isoform OS=Homo sapiens GN=PPP2R1B PE=1 SV=3 -	2AAB	P30154	437010	66.1715	1		Isoamyl acetate-hydrolyzing esterase 1 homolog OS=Homo sapiens GN=IAH1 PE=1 SV=1 -	IAH1	Q2TAA2	107242	27.581	1
Leucine-rich PPR motif-containing protein, mitochondrial OS=Homo sapiens GN=LRPPRC PE=1 SV=3 -	LPPRC	P42704	1.87004	157.805		Peptidyl-prolyl cis-trans isomerase F, mitochondrial OS=Homo sapiens GN=PPIF PE=1 SV=1 -	PPIF	P30405	329812	22.0262	2		Mitochondrial import inner membrane translocase subunit TIM50 OS=Homo sapiens GN=TIMM50 PE=1 SV=2 -	TIM50	Q3ZCQ8	208262	39.6215	2
X-ray repair cross-complementing protein 5 OS=Homo sapiens GN=XRCC5 PE=1 SV=3 -	XRCC5	P13010	1.86874	82.6523		Glycylpeptide N-tetradecanoyltransferase 1 OS=Homo sapiens GN=NMT1 PE=1 SV=2 -	NMT1	P30419	104167	56.7699	2		Acylglycerol kinase, mitochondrial OS=Homo sapiens GN=AGK PE=1 SV=2 -	AGK	Q53H12	483289	47.1074	1
Dynamin-1-like protein OS=Homo sapiens GN=DNM1L PE=1 SV=2 -	DNM1L	O00429	1.86259	81.8261		Adenylosuccinate lyase OS=Homo sapiens GN=ADSL PE=1 SV=2 -	PUR8	P30566	157627	54.854	3		Probable E3 ubiquitin-protein ligase HERC4 OS=Homo sapiens GN=HERC4 PE=1 SV=1 -	HERC4	Q5GLZ8	221755	118.487	1
Heterogeneous nuclear ribonucleoprotein U-like protein 2 OS=Homo sapiens GN=HNRNPUL2 PE=1 SV=1 -	HNRL2	Q1KMD3	1.86131	85.0522		Leukocyte elastase inhibitor OS=Homo sapiens GN=SERPINB1 PE=1 SV=1 -	ILEU	P30740	699056	42.7147	2		TBC1 domain family member 9B OS=Homo sapiens GN=TBC1D9B PE=1 SV=3 -	TBC9B	Q66K14	40848.5	140.436	2
Putative heat shock protein HSP 90-alpha A4 OS=Homo sapiens GN=HSP90AA4P PE=5 SV=1 -	HS904	Q58FG1	1.86075	47.6821		Neural cell adhesion molecule L1 OS=Homo sapiens GN=L1CAM PE=1 SV=2 -	L1CAM	P32004	313187	139.915	1		2',5'-phosphodiesterase 12 OS=Homo sapiens GN=PDE12 PE=1 SV=2 -	PDE12	Q6L8Q7	526763	67.3089	1
Inter-alpha-trypsin inhibitor heavy chain H3 OS=Homo sapiens GN=ITIH3 PE=1 SV=2 -	ITIH3	Q06033	1.86067	99.7865		DNA replication licensing factor MCM4 OS=Homo sapiens GN=MCM4 PE=1 SV=5 -	MCM4	P33991	776596	96.4976	1		SCY1-like protein 2 OS=Homo sapiens GN=SCYL2 PE=1 SV=1 -	SCYL2	Q6P3W7	106171	103.642	1
Adenosine kinase OS=Homo sapiens GN=ADK PE=1 SV=2 -	ADK	P55263	1.85631	40.5197		DNA replication licensing factor MCM5 OS=Homo sapiens GN=MCM5 PE=1 SV=5 -	MCM5	P33992	399931	82.2332	2		Thyroid adenoma-associated protein OS=Homo sapiens GN=THADA PE=1 SV=1 -	THADA	Q6YHU6	39738.1	219.465	1
Protein flightless-1 homolog OS=Homo sapiens GN=FLII PE=1 SV=2 -	FLII	Q13045	1.84646	144.66		Serine hydroxymethyltransferase, cytosolic OS=Homo sapiens GN=SHMT1 PE=1 SV=1 -	GLYC	P34896	850146	53.049	1		Ubiquitin carboxyl-terminal hydrolase 34 OS=Homo sapiens GN=USP34 PE=1 SV=2 -	UBP34	Q70CQ2	38936.7	403.973	1
Far upstream element-binding protein 2 OS=Homo sapiens GN=KHSRP PE=1 SV=4 -	FUBP2	Q92945	1.84345	73.07		Hydroxymethylglutaryl-CoA lyase, mitochondrial OS=Homo sapiens GN=HMGCL PE=1 SV=2 -	HMGCL	P35914	241498	34.3378	1		Transcription elongation factor SPT6 OS=Homo sapiens GN=SUPT6H PE=1 SV=2 -	SPT6H	Q7KZ85	95512.6	198.949	1
Phosphoglycerate kinase 2 OS=Homo sapiens GN=PGK2 PE=1 SV=3 -	PGK2	P07205	1.84202	44.7673		Dihydrolipoyllysine-residue succinyltransferase component of 2-oxoglutarate dehydrogenase complex, mitochondrial OS=Homo sapiens GN=DLST PE=1 SV=4 -	ODO2	P36957	300595	48.7245	1		Probable ATP-dependent RNA helicase DDX46 OS=Homo sapiens GN=DDX46 PE=1 SV=2 -	DDX46	Q7L014	326384	117.29	1
Stress-70 protein, mitochondrial OS=Homo sapiens GN=HSPA9 PE=1 SV=2 -	GRP75	P38646	1.83147	73.6348		Electron transfer flavoprotein subunit beta OS=Homo sapiens GN=ETFB PE=1 SV=3 -	ETFB	P38117	303237	27.8262	2		Mitochondrial ribonuclease P protein 1 OS=Homo sapiens GN=TRMT10C PE=1 SV=2 -	MRRP1	Q7L0Y3	516391	47.3166	1
Dipeptidyl peptidase 3 OS=Homo sapiens GN=DPP3 PE=1 SV=2 -	DPP3	Q9NY33	1.82674	82.5378		Acidic leucine-rich nuclear phosphoprotein 32 family member A OS=Homo sapiens GN=ANP32A PE=1 SV=1 -	AN32A	P39687	617337	28.5683	3		KDEL motif-containing protein 2 OS=Homo sapiens GN=KDELC2 PE=1 SV=2 -	KDEL2	Q7Z4H8	94583.3	58.5352	1
Glucose-6-phosphate isomerase OS=Homo sapiens GN=GPI PE=1 SV=4 -	G6PI	P06744	1.80381	63.1072		Signal transducer and activator of transcription 3 OS=Homo sapiens GN=STAT3 PE=1 SV=2 -	STAT3	P40763	248098	88.0114	3		Pyruvate dehydrogenase phosphatase regulatory subunit, mitochondrial OS=Homo sapiens GN=PDPR PE=1 SV=2 -	PDPR	Q8NCN5	244120	99.3006	1
Bifunctional UDP-N-acetylglucosamine 2-epimerase/N-acetylmannosamine kinase OS=Homo sapiens GN=GNE PE=1 SV=1 -	GLCNE	Q9Y223	1.80092	79.2241		Tyrosine-protein kinase CSK OS=Homo sapiens GN=CSK PE=1 SV=1 -	CSK	P41240	163156	50.6717	3		FAD synthase OS=Homo sapiens GN=FLAD1 PE=1 SV=1 -	FAD1	Q8NFF5	390795	65.2243	1
Glycogen phosphorylase, brain form OS=Homo sapiens GN=PYGB PE=1 SV=5 -	PYGB	P11216	1.78982	96.6345		Eukaryotic translation initiation factor 1 OS=Homo sapiens GN=EIF1 PE=1 SV=1 -	EIF1	P41567	323803	12.7246	2		Neurobeachin OS=Homo sapiens GN=NBEA PE=1 SV=3 -	NBEA	Q8NFP9	23744.4	327.614	1
26S protease regulatory subunit 6A OS=Homo sapiens GN=PSMC3 PE=1 SV=3 -	PRS6A	P17980	1.78804	49.1725		Serine/threonine-protein kinase mTOR OS=Homo sapiens GN=MTOR PE=1 SV=1 -	MTOR	P42345	76441.7	288.707	2		N-acylneuraminate cytidylyltransferase OS=Homo sapiens GN=CMAS PE=1 SV=2 -	NEUA	Q8NFW8	484691	48.3487	1
Coatomer subunit beta OS=Homo sapiens GN=COPB1 PE=1 SV=3 -	COPB	P53618	1.77564	107.074		3-ketoacyl-CoA thiolase, mitochondrial OS=Homo sapiens GN=ACAA2 PE=1 SV=2 -	THIM	P42765	269843	41.8976	1		Minor histocompatibility antigen H13 OS=Homo sapiens GN=HM13 PE=1 SV=1 -	HM13	Q8TCT9	47229.3	41.4616	1
Carbonyl reductase [NADPH] 1 OS=Homo sapiens GN=CBR1 PE=1 SV=3 -	CBR1	P16152	1.76616	30.3559		Huntingtin OS=Homo sapiens GN=HTT PE=1 SV=2 -	HD	P42858	26780.4	347.383	1		Sec1 family domain-containing protein 1 OS=Homo sapiens GN=SCFD1 PE=1 SV=4 -	SCFD1	Q8WVM8	168271	72.3341	1
26S proteasome non-ATPase regulatory subunit 13 OS=Homo sapiens GN=PSMD13 PE=1 SV=2 -	PSD13	Q9UNM6	1.76466	42.9181		Cell surface glycoprotein MUC18 OS=Homo sapiens GN=MCAM PE=1 SV=2 -	MUC18	P43121	349363	71.5626	1		Nicastrin OS=Homo sapiens GN=NCSTN PE=1 SV=2 -	NICA	Q92542	250978	78.3615	1
F-actin-capping protein subunit alpha-2 OS=Homo sapiens GN=CAPZA2 PE=1 SV=3 -	CAZA2	P47755	1.75708	32.9286		Chromobox protein homolog 5 OS=Homo sapiens GN=CBX5 PE=1 SV=1 -	CBX5	P45973	147902	22.2111	1		Dedicator of cytokinesis protein 2 OS=Homo sapiens GN=DOCK2 PE=1 SV=2 -	DOCK2	Q92608	50470.2	211.812	1
Transcription activator BRG1 OS=Homo sapiens GN=SMARCA4 PE=1 SV=2 -	SMCA4	P51532	1.75599	184.53		60S ribosomal protein L5 OS=Homo sapiens GN=RPL5 PE=1 SV=3 -	RL5	P46777	514617	34.3407	3		Acidic leucine-rich nuclear phosphoprotein 32 family member B OS=Homo sapiens GN=ANP32B PE=1 SV=1 -	AN32B	Q92688	511508	28.7703	3
Major vault protein OS=Homo sapiens GN=MVP PE=1 SV=4 -	MVP	Q14764	1.75337	99.2659		Coatomer subunit delta OS=Homo sapiens GN=ARCN1 PE=1 SV=1 -	COPD	P48444	272822	57.1741	2		HLA class I histocompatibility antigen, Cw-17 alpha chain OS=Homo sapiens GN=HLA-C PE=1 SV=1 -	1C17	Q95604	612845	41.2126	1
Myeloperoxidase OS=Homo sapiens GN=MPO PE=1 SV=1 -	PERM	P05164	1.75169	83.8148		4-trimethylaminobutyraldehyde dehydrogenase OS=Homo sapiens GN=ALDH9A1 PE=1 SV=3 -	AL9A1	P49189	435399	53.767	3		Fermitin family homolog 2 OS=Homo sapiens GN=FERMT2 PE=1 SV=1 -	FERM2	Q96AC1	165791	77.8106	1
60S ribosomal protein L17 OS=Homo sapiens GN=RPL17 PE=1 SV=3 -	RL17	P18621	1.74806	21.3833		Histidine triad nucleotide-binding protein 1 OS=Homo sapiens GN=HINT1 PE=1 SV=2 -	HINT1	P49773	541787	13.7931	2		DAZ-associated protein 1 OS=Homo sapiens GN=DAZAP1 PE=1 SV=1 -	DAZP1	Q96EP5	318157	43.3561	3
Synaptic vesicle membrane protein VAT-1 homolog OS=Homo sapiens GN=VAT1 PE=1 SV=2 -	VAT1	Q99536	1.73845	41.8934		Fragile X mental retardation syndrome-related protein 1 OS=Homo sapiens GN=FXR1 PE=1 SV=3 -	FXR1	P51114	450326	69.6779	1		Phosphoglucomutase-2 OS=Homo sapiens GN=PGM2 PE=1 SV=4 -	PGM2	Q96G03	272383	68.2404	1
Delta(3,5)-Delta(2,4)-dienoyl-CoA isomerase, mitochondrial OS=Homo sapiens GN=ECH1 PE=1 SV=2 -	ECH1	Q13011	1.73271	35.7934		Ras-related protein Rab-13 OS=Homo sapiens GN=RAB13 PE=1 SV=1 -	RAB13	P51153	224789	22.7597	1		GPI transamidase component PIG-S OS=Homo sapiens GN=PIGS PE=1 SV=3 -	PIGS	Q96S52	282895	61.6172	1
Integrin alpha-2 OS=Homo sapiens GN=ITGA2 PE=1 SV=1 -	ITA2	P17301	1.73175	129.214		28S ribosomal protein S29, mitochondrial OS=Homo sapiens GN=DAP3 PE=1 SV=1 -	RT29	P51398	433123	45.5376	1		Protein S100-A13 OS=Homo sapiens GN=S100A13 PE=1 SV=1 -	S10AD	Q99584	1.27683e+06	11.4641	1
ATP-dependent 6-phosphofructokinase, platelet type OS=Homo sapiens GN=PFKP PE=1 SV=2 -	PFKAP	Q01813	1.72212	85.5415		Galactokinase OS=Homo sapiens GN=GALK1 PE=1 SV=1 -	GALK1	P51570	762039	42.2456	2		Copine-1 OS=Homo sapiens GN=CPNE1 PE=1 SV=1 -	CPNE1	Q99829	217764	59.0215	1
ATP-dependent RNA helicase DDX39A OS=Homo sapiens GN=DDX39A PE=1 SV=2 -	DX39A	O00148	1.71951	49.098		B-cell receptor-associated protein 31 OS=Homo sapiens GN=BCAP31 PE=1 SV=3 -	BAP31	P51572	171287	27.974	2		A-kinase anchor protein 9 OS=Homo sapiens GN=AKAP9 PE=1 SV=3 -	AKAP9	Q99996	55977	453.387	1
Ras-related protein Rab-1A OS=Homo sapiens GN=RAB1A PE=1 SV=3 -	RAB1A	P62820	1.71733	22.6634		Ribosomal protein S6 kinase alpha-3 OS=Homo sapiens GN=RPS6KA3 PE=1 SV=1 -	KS6A3	P51812	314915	83.6829	2		Endoplasmic reticulum resident protein 44 OS=Homo sapiens GN=ERP44 PE=1 SV=1 -	ERP44	Q9BS26	1.19592e+06	46.9414	2
Leucine--tRNA ligase, cytoplasmic OS=Homo sapiens GN=LARS PE=1 SV=2 -	SYLC	Q9P2J5	1.71351	134.379		Importin subunit alpha-1 OS=Homo sapiens GN=KPNA2 PE=1 SV=1 -	IMA1	P52292	172580	57.8259	2		Histidine triad nucleotide-binding protein 2, mitochondrial OS=Homo sapiens GN=HINT2 PE=1 SV=1 -	HINT2	Q9BX68	340501	17.1512	2
Serpin H1 OS=Homo sapiens GN=SERPINH1 PE=1 SV=2 -	SERPH	P50454	1.71039	46.4112		Spermine synthase OS=Homo sapiens GN=SMS PE=1 SV=2 -	SPSY	P52788	133580	41.2418	1		Helicase with zinc finger domain 2 OS=Homo sapiens GN=HELZ2 PE=1 SV=6 -	HELZ2	Q9BYK8	52068.8	294.465	1
Protein SET OS=Homo sapiens GN=SET PE=1 SV=3 -	SET	Q01105	1.7054	33.4687		Hexokinase-3 OS=Homo sapiens GN=HK3 PE=1 SV=2 -	HXK3	P52790	222012	98.9621	1		Apoptosis inhibitor 5 OS=Homo sapiens GN=API5 PE=1 SV=3 -	API5	Q9BZZ5	484923	58.9679	2
Transportin-3 OS=Homo sapiens GN=TNPO3 PE=1 SV=3 -	TNPO3	Q9Y5L0	1.69947	104.136		Dipeptidyl peptidase 1 OS=Homo sapiens GN=CTSC PE=1 SV=2 -	CATC	P53634	333687	51.8203	1		Alpha-ketoglutarate-dependent dioxygenase FTO OS=Homo sapiens GN=FTO PE=1 SV=3 -	FTO	Q9C0B1	57840.4	58.2449	1
Polyribonucleotide nucleotidyltransferase 1, mitochondrial OS=Homo sapiens GN=PNPT1 PE=1 SV=2 -	PNPT1	Q8TCS8	1.69663	85.8966		Trifunctional enzyme subunit beta, mitochondrial OS=Homo sapiens GN=HADHB PE=1 SV=3 -	ECHB	P55084	771365	51.2615	1		SRA stem-loop-interacting RNA-binding protein, mitochondrial OS=Homo sapiens GN=SLIRP PE=1 SV=1 -	SLIRP	Q9GZT3	389233	12.3414	1
Splicing factor 3B subunit 2 OS=Homo sapiens GN=SF3B2 PE=1 SV=2 -	SF3B2	Q13435	1.68854	100.165		Double-stranded RNA-specific adenosine deaminase OS=Homo sapiens GN=ADAR PE=1 SV=4 -	DSRAD	P55265	224501	135.981	2		EH domain-containing protein 4 OS=Homo sapiens GN=EHD4 PE=1 SV=1 -	EHD4	Q9H223	256236	61.1365	1
Multifunctional methyltransferase subunit TRM112-like protein OS=Homo sapiens GN=TRMT112 PE=1 SV=1 -	TR112	Q9UI30	1.68755	14.1903		NHP2-like protein 1 OS=Homo sapiens GN=SNU13 PE=1 SV=3 -	NH2L1	P55769	169063	14.1646	1		Acyl-CoA dehydrogenase family member 9, mitochondrial OS=Homo sapiens GN=ACAD9 PE=1 SV=1 -	ACAD9	Q9H845	128341	68.7167	3
Phosphoglycerate mutase 1 OS=Homo sapiens GN=PGAM1 PE=1 SV=2 -	PGAM1	P18669	1.66399	28.7858		Transmembrane protein 33 OS=Homo sapiens GN=TMEM33 PE=1 SV=2 -	TMM33	P57088	351857	27.9598	2		UPF0160 protein MYG1, mitochondrial OS=Homo sapiens GN=C12orf10 PE=1 SV=2 -	MYG1	Q9HB07	583562	42.4224	2
WASH complex subunit 7 OS=Homo sapiens GN=KIAA1033 PE=1 SV=2 -	WASH7	Q2M389	1.66236	136.316		Destrin OS=Homo sapiens GN=DSTN PE=1 SV=3 -	DEST	P60981	513234	18.4935	3		Adipocyte plasma membrane-associated protein OS=Homo sapiens GN=APMAP PE=1 SV=2 -	APMAP	Q9HDC9	328174	46.4509	1
ATP-dependent RNA helicase DDX1 OS=Homo sapiens GN=DDX1 PE=1 SV=2 -	DDX1	Q92499	1.6602	82.3798		Ras-related protein Rab-8A OS=Homo sapiens GN=RAB8A PE=1 SV=1 -	RAB8A	P61006	136116	23.6532	2		Dynein light chain roadblock-type 1 OS=Homo sapiens GN=DYNLRB1 PE=1 SV=3 -	DLRB1	Q9NP97	490781	10.9147	1
Heat shock protein HSP 90-alpha OS=Homo sapiens GN=HSP90AA1 PE=1 SV=5 -	HS90A	P07900	1.65847	84.6067		Ubiquitin-conjugating enzyme E2 K OS=Homo sapiens GN=UBE2K PE=1 SV=3 -	UBE2K	P61086	294900	22.3926	2		Sister chromatid cohesion protein PDS5 homolog B OS=Homo sapiens GN=PDS5B PE=1 SV=1 -	PDS5B	Q9NTI5	160559	164.563	1
Nuclear pore complex protein Nup155 OS=Homo sapiens GN=NUP155 PE=1 SV=1 -	NU155	O75694	1.65737	155.1		40S ribosomal protein S3a OS=Homo sapiens GN=RPS3A PE=1 SV=2 -	RS3A	P61247	455214	29.9257	3		C-type mannose receptor 2 OS=Homo sapiens GN=MRC2 PE=1 SV=2 -	MRC2	Q9UBG0	123257	166.568	2
Triosephosphate isomerase OS=Homo sapiens GN=TPI1 PE=1 SV=3 -	TPIS	P60174	1.63989	30.7717		Protein mago nashi homolog OS=Homo sapiens GN=MAGOH PE=1 SV=1 -	MGN	P61326	340600	17.1528	2		Importin-11 OS=Homo sapiens GN=IPO11 PE=1 SV=1 -	IPO11	Q9UI26	37317.5	112.463	2
40S ribosomal protein S19 OS=Homo sapiens GN=RPS19 PE=1 SV=2 -	RS19	P39019	1.63568	16.0505		10 kDa heat shock protein, mitochondrial OS=Homo sapiens GN=HSPE1 PE=1 SV=2 -	CH10	P61604	262434	10.9249	2		Sorting nexin-12 OS=Homo sapiens GN=SNX12 PE=1 SV=3 -	SNX12	Q9UMY4	422829	19.7181	1
AP-2 complex subunit beta OS=Homo sapiens GN=AP2B1 PE=1 SV=1 -	AP2B1	P63010	1.63183	104.486		Coatomer subunit zeta-1 OS=Homo sapiens GN=COPZ1 PE=1 SV=1 -	COPZ1	P61923	244222	20.1855	3		Melanoma-associated antigen D2 OS=Homo sapiens GN=MAGED2 PE=1 SV=2 -	MAGD2	Q9UNF1	431301	64.9144	1
Alpha-actinin-4 OS=Homo sapiens GN=ACTN4 PE=1 SV=2 -	ACTN4	O43707	1.62922	104.788		Serine/threonine-protein phosphatase PP1-alpha catalytic subunit OS=Homo sapiens GN=PPP1CA PE=1 SV=1 -	PP1A	P62136	1.37593e+06	37.4878	1		Phosphatidylinositide phosphatase SAC2 OS=Homo sapiens GN=INPP5F PE=1 SV=3 -	SAC2	Q9Y2H2	119378	128.326	2
Cysteine--tRNA ligase, cytoplasmic OS=Homo sapiens GN=CARS PE=1 SV=3 -	SYCC	P49589	1.62838	85.4192		26S protease regulatory subunit 4 OS=Homo sapiens GN=PSMC1 PE=1 SV=1 -	PRS4	P62191	352424	49.1537	3		Talin-2 OS=Homo sapiens GN=TLN2 PE=1 SV=4 -	TLN2	Q9Y4G6	30606.7	271.443	1
Structural maintenance of chromosomes protein 2 OS=Homo sapiens GN=SMC2 PE=1 SV=2 -	SMC2	O95347	1.62803	135.572		Small nuclear ribonucleoprotein Sm D2 OS=Homo sapiens GN=SNRPD2 PE=1 SV=1 -	SMD2	P62316	226764	13.5182	3		Unconventional myosin-Va OS=Homo sapiens GN=MYO5A PE=1 SV=2 -	MYO5A	Q9Y4I1	75185.5	215.269	1
Lysine--tRNA ligase OS=Homo sapiens GN=KARS PE=1 SV=3 -	SYK	Q15046	1.62065	68.0046		Small nuclear ribonucleoprotein Sm D3 OS=Homo sapiens GN=SNRPD3 PE=1 SV=1 -	SMD3	P62318	43339.8	13.9073	2		Myosin-4 OS=Homo sapiens GN=MYH4 PE=1 SV=2 -	MYH4	Q9Y623	144510	222.932	1
Protein FAM49B OS=Homo sapiens GN=FAM49B PE=1 SV=1 -	FA49B	Q9NUQ9	1.62009	36.7246		ADP-ribosylation factor 6 OS=Homo sapiens GN=ARF6 PE=1 SV=2 -	ARF6	P62330	262989	20.0694	1		Cilia- and flagella-associated protein 20 OS=Homo sapiens GN=CFAP20 PE=1 SV=1 -	CFA20	Q9Y6A4	286786	22.76	1
ATP-dependent DNA helicase Q1 OS=Homo sapiens GN=RECQL PE=1 SV=3 -	RECQ1	P46063	1.62001	73.41		Ras-related protein Rab-11A OS=Homo sapiens GN=RAB11A PE=1 SV=3 -	RB11A	P62491	88768.8	24.3784	1		EMILIN-1 OS=Homo sapiens GN=EMILIN1 PE=1 SV=2 -	EMIL1	Q9Y6C2	93119.3	106.601	2
Nucleoprotein TPR OS=Homo sapiens GN=TPR PE=1 SV=3 -	TPR	P12270	1.61456	267.131		Actin, gamma-enteric smooth muscle OS=Homo sapiens GN=ACTG2 PE=1 SV=1 -	ACTH	P63267	1.27971e+06	41.8498	3		2'-5'-oligoadenylate synthase 3 OS=Homo sapiens GN=OAS3 PE=1 SV=3 -	OAS3	Q9Y6K5	153902	121.093	1
Ras-related protein Rap-1b-like protein OS=Homo sapiens PE=2 SV=1 -	RP1BL	A6NIZ1	1.61238	20.9116		Serine/threonine-protein phosphatase 2A catalytic subunit alpha isoform OS=Homo sapiens GN=PPP2CA PE=1 SV=1 -	PP2AA	P67775	634336	35.5714	3
60S ribosomal protein L10a OS=Homo sapiens GN=RPL10A PE=1 SV=2 -	RL10A	P62906	1.60383	24.8155		Signal peptidase complex catalytic subunit SEC11A OS=Homo sapiens GN=SEC11A PE=1 SV=1 -	SC11A	P67812	306726	20.6121	1
Ubiquitin-like modifier-activating enzyme 6 OS=Homo sapiens GN=UBA6 PE=1 SV=1 -	UBA6	A0AVT1	1.60318	117.895		Glutathione S-transferase omega-1 OS=Homo sapiens GN=GSTO1 PE=1 SV=2 -	GSTO1	P78417	1.12555e+06	27.548	3
RNA-binding protein 14 OS=Homo sapiens GN=RBM14 PE=1 SV=2 -	RBM14	Q96PK6	1.59767	69.4489		Neutrophil gelatinase-associated lipocalin OS=Homo sapiens GN=LCN2 PE=1 SV=2 -	NGAL	P80188	132217	22.5737	1
Nodal modulator 3 OS=Homo sapiens GN=NOMO3 PE=3 SV=2 -	NOMO3	P69849	1.59044	134.049		60S ribosomal protein L24 OS=Homo sapiens GN=RPL24 PE=1 SV=1 -	RL24	P83731	308048	17.7679	2
Ras-related protein Rab-2A OS=Homo sapiens GN=RAB2A PE=1 SV=1 -	RAB2A	P61019	1.58525	23.5308		60S ribosomal protein L19 OS=Homo sapiens GN=RPL19 PE=1 SV=1 -	RL19	P84098	440293	23.4512	3
U2 snRNP-associated SURP motif-containing protein OS=Homo sapiens GN=U2SURP PE=1 SV=2 -	SR140	O15042	1.5846	118.219		Serine/arginine-rich splicing factor 3 OS=Homo sapiens GN=SRSF3 PE=1 SV=1 -	SRSF3	P84103	295591	19.3179	2
Reticulocalbin-1 OS=Homo sapiens GN=RCN1 PE=1 SV=1 -	RCN1	Q15293	1.58378	38.8662		Sorbitol dehydrogenase OS=Homo sapiens GN=SORD PE=1 SV=4 -	DHSO	Q00796	495081	38.2998	2
26S proteasome non-ATPase regulatory subunit 12 OS=Homo sapiens GN=PSMD12 PE=1 SV=3 -	PSD12	O00232	1.58071	52.8706		Transcription factor p65 OS=Homo sapiens GN=RELA PE=1 SV=2 -	TF65	Q04206	455708	60.1814	2
26S proteasome non-ATPase regulatory subunit 1 OS=Homo sapiens GN=PSMD1 PE=1 SV=2 -	PSMD1	Q99460	1.57963	105.769		Protein kinase C delta type OS=Homo sapiens GN=PRKCD PE=1 SV=2 -	KPCD	Q05655	266405	77.4549	1
Methionine adenosyltransferase 2 subunit beta OS=Homo sapiens GN=MAT2B PE=1 SV=1 -	MAT2B	Q9NZL9	1.57722	37.5282		Golgin subfamily A member 3 OS=Homo sapiens GN=GOLGA3 PE=1 SV=2 -	GOGA3	Q08378	98941.1	167.252	1
40S ribosomal protein S16 OS=Homo sapiens GN=RPS16 PE=1 SV=2 -	RS16	P62249	1.57074	16.435		Nuclear cap-binding protein subunit 1 OS=Homo sapiens GN=NCBP1 PE=1 SV=1 -	NCBP1	Q09161	165537	91.7805	2
Transforming growth factor-beta-induced protein ig-h3 OS=Homo sapiens GN=TGFBI PE=1 SV=1 -	BGH3	Q15582	1.55194	74.634		Nuclear pore complex protein Nup160 OS=Homo sapiens GN=NUP160 PE=1 SV=3 -	NU160	Q12769	247913	162.017	1
Heterogeneous nuclear ribonucleoprotein L OS=Homo sapiens GN=HNRNPL PE=1 SV=2 -	HNRPL	P14866	1.54394	64.0924		Aspartyl/asparaginyl beta-hydroxylase OS=Homo sapiens GN=ASPH PE=1 SV=3 -	ASPH	Q12797	459002	85.8095	1
Polyadenylate-binding protein 4 OS=Homo sapiens GN=PABPC4 PE=1 SV=1 -	PABP4	Q13310	1.54366	70.7381		Unconventional myosin-Ie OS=Homo sapiens GN=MYO1E PE=1 SV=2 -	MYO1E	Q12965	5690.54	126.982	1
Prolow-density lipoprotein receptor-related protein 1 OS=Homo sapiens GN=LRP1 PE=1 SV=2 -	LRP1	Q07954	1.54342	504.276		Active breakpoint cluster region-related protein OS=Homo sapiens GN=ABR PE=2 SV=2 -	ABR	Q12979	415489	97.5362	1
Thioredoxin domain-containing protein 17 OS=Homo sapiens GN=TXNDC17 PE=1 SV=1 -	TXD17	Q9BRA2	1.54229	13.9318		Chromobox protein homolog 3 OS=Homo sapiens GN=CBX3 PE=1 SV=4 -	CBX3	Q13185	142255	20.7984	2
ATP synthase subunit alpha, mitochondrial OS=Homo sapiens GN=ATP5A1 PE=1 SV=1 -	ATPA	P25705	1.54135	59.7136		Interferon-induced protein with tetratricopeptide repeats 5 OS=Homo sapiens GN=IFIT5 PE=1 SV=1 -	IFIT5	Q13325	170173	55.8116	2
Exportin-2 OS=Homo sapiens GN=CSE1L PE=1 SV=3 -	XPO2	P55060	1.5413	110.346		NEDD8-activating enzyme E1 regulatory subunit OS=Homo sapiens GN=NAE1 PE=1 SV=1 -	ULA1	Q13564	306527	60.2086	1
WASH complex subunit strumpellin OS=Homo sapiens GN=KIAA0196 PE=1 SV=1 -	STRUM	Q12768	1.53954	134.201		Sorting nexin-1 OS=Homo sapiens GN=SNX1 PE=1 SV=3 -	SNX1	Q13596	582692	59.0331	1
Probable ubiquitin carboxyl-terminal hydrolase FAF-X OS=Homo sapiens GN=USP9X PE=1 SV=3 -	USP9X	Q93008	1.53875	292.094		Cold-inducible RNA-binding protein OS=Homo sapiens GN=CIRBP PE=1 SV=1 -	CIRBP	Q14011	265355	18.6367	2
Citrate synthase, mitochondrial OS=Homo sapiens GN=CS PE=1 SV=2 -	CISY	O75390	1.52782	51.6795		Heterogeneous nuclear ribonucleoprotein D0 OS=Homo sapiens GN=HNRNPD PE=1 SV=1 -	HNRPD	Q14103	717136	38.4103	3
Ubiquitin carboxyl-terminal hydrolase 11 OS=Homo sapiens GN=USP11 PE=1 SV=3 -	UBP11	P51784	1.52696	109.747		Ubiquitin conjugation factor E4 A OS=Homo sapiens GN=UBE4A PE=1 SV=2 -	UBE4A	Q14139	272431	122.482	2
S-formylglutathione hydrolase OS=Homo sapiens GN=ESD PE=1 SV=2 -	ESTD	P10768	1.52159	31.4425		Caprin-1 OS=Homo sapiens GN=CAPRIN1 PE=1 SV=2 -	CAPR1	Q14444	184144	78.318	2
Synaptic vesicle membrane protein VAT-1 homolog-like OS=Homo sapiens GN=VAT1L PE=1 SV=2 -	VAT1L	Q9HCJ6	1.50357	45.8701		DNA replication licensing factor MCM6 OS=Homo sapiens GN=MCM6 PE=1 SV=1 -	MCM6	Q14566	346399	92.8312	3
40S ribosomal protein S2 OS=Homo sapiens GN=RPS2 PE=1 SV=2 -	RS2	P15880	1.50237	31.3046		Heat shock protein HSP 90-alpha A2 OS=Homo sapiens GN=HSP90AA2P PE=1 SV=2 -	HS902	Q14568	671110	39.3404	2
Exportin-T OS=Homo sapiens GN=XPOT PE=1 SV=2 -	XPOT	O43592	1.49717	109.893		Inositol 1,4,5-trisphosphate receptor type 2 OS=Homo sapiens GN=ITPR2 PE=1 SV=2 -	ITPR2	Q14571	50717.4	307.867	1
L-lactate dehydrogenase B chain OS=Homo sapiens GN=LDHB PE=1 SV=2 -	LDHB	P07195	1.49567	36.6151		E3 ubiquitin-protein ligase TRIP12 OS=Homo sapiens GN=TRIP12 PE=1 SV=1 -	TRIPC	Q14669	42478.4	220.296	2
E3 ubiquitin/ISG15 ligase TRIM25 OS=Homo sapiens GN=TRIM25 PE=1 SV=2 -	TRI25	Q14258	1.49018	70.9277		LDLR chaperone MESD OS=Homo sapiens GN=MESDC2 PE=1 SV=2 -	MESD	Q14696	146714	26.0603	2
Cytochrome c OS=Homo sapiens GN=CYCS PE=1 SV=2 -	CYC	P99999	1.48838	11.7411		Condensin complex subunit 1 OS=Homo sapiens GN=NCAPD2 PE=1 SV=3 -	CND1	Q15021	111925	157.082	2
Annexin A4 OS=Homo sapiens GN=ANXA4 PE=1 SV=4 -	ANXA4	P09525	1.48778	35.8601		Peroxisomal acyl-coenzyme A oxidase 1 OS=Homo sapiens GN=ACOX1 PE=1 SV=3 -	ACOX1	Q15067	155696	74.3762	2
Lupus La protein OS=Homo sapiens GN=SSB PE=1 SV=2 -	LA	P05455	1.48699	46.8082		Platelet-activating factor acetylhydrolase IB subunit gamma OS=Homo sapiens GN=PAFAH1B3 PE=1 SV=1 -	PA1B3	Q15102	209989	25.7182	2
60S ribosomal protein L30 OS=Homo sapiens GN=RPL30 PE=1 SV=2 -	RL30	P62888	1.48286	12.7757		Serum paraoxonase/arylesterase 2 OS=Homo sapiens GN=PON2 PE=1 SV=3 -	PON2	Q15165	78350.4	39.3723	3
Eukaryotic translation initiation factor 3 subunit E OS=Homo sapiens GN=EIF3E PE=1 SV=1 -	EIF3E	P60228	1.4739	52.1874		Ribosomal protein S6 kinase alpha-1 OS=Homo sapiens GN=RPS6KA1 PE=1 SV=2 -	KS6A1	Q15418	199645	82.6708	1
Importin-4 OS=Homo sapiens GN=IPO4 PE=1 SV=2 -	IPO4	Q8TEX9	1.47137	118.64		Helicase SKI2W OS=Homo sapiens GN=SKIV2L PE=1 SV=3 -	SKIV2	Q15477	118216	137.668	3
ATP synthase subunit d, mitochondrial OS=Homo sapiens GN=ATP5H PE=1 SV=3 -	ATP5H	O75947	1.46989	18.4795		Translin OS=Homo sapiens GN=TSN PE=1 SV=1 -	TSN	Q15631	430828	26.1668	2
Interleukin enhancer-binding factor 3 OS=Homo sapiens GN=ILF3 PE=1 SV=3 -	ILF3	Q12906	1.46975	95.2791		ELAV-like protein 1 OS=Homo sapiens GN=ELAVL1 PE=1 SV=2 -	ELAV1	Q15717	923602	36.0692	2
Proteasome subunit beta type-3 OS=Homo sapiens GN=PSMB3 PE=1 SV=2 -	PSB3	P49720	1.46945	22.9335		Vesicle-associated membrane protein 3 OS=Homo sapiens GN=VAMP3 PE=1 SV=3 -	VAMP3	Q15836	597687	11.302	2
Methylosome protein 50 OS=Homo sapiens GN=WDR77 PE=1 SV=1 -	MEP50	Q9BQA1	1.46849	36.7011		UDP-N-acetylhexosamine pyrophosphorylase OS=Homo sapiens GN=UAP1 PE=1 SV=3 -	UAP1	Q16222	232634	58.7318	1
40S ribosomal protein S14 OS=Homo sapiens GN=RPS14 PE=1 SV=3 -	RS14	P62263	1.46293	16.2625		Gamma-interferon-inducible protein 16 OS=Homo sapiens GN=IFI16 PE=1 SV=3 -	IF16	Q16666	473884	88.1994	2
MICOS complex subunit MIC60 OS=Homo sapiens GN=IMMT PE=1 SV=1 -	MIC60	Q16891	1.46052	83.6264		ATP-dependent Clp protease proteolytic subunit, mitochondrial OS=Homo sapiens GN=CLPP PE=1 SV=1 -	CLPP	Q16740	179748	30.1606	2
Golgi-specific brefeldin A-resistance guanine nucleotide exchange factor 1 OS=Homo sapiens GN=GBF1 PE=1 SV=2 -	GBF1	Q92538	1.46013	206.315		Thioredoxin reductase 1, cytoplasmic OS=Homo sapiens GN=TXNRD1 PE=1 SV=3 -	TRXR1	Q16881	208892	70.8622	2
Aspartate aminotransferase, mitochondrial OS=Homo sapiens GN=GOT2 PE=1 SV=3 -	AATM	P00505	1.45444	47.4873		Pre-rRNA-processing protein TSR1 homolog OS=Homo sapiens GN=TSR1 PE=1 SV=1 -	TSR1	Q2NL82	333946	91.7519	2
Alcohol dehydrogenase class-3 OS=Homo sapiens GN=ADH5 PE=1 SV=4 -	ADHX	P11766	1.45176	39.6984		Leucine-rich repeat flightless-interacting protein 1 OS=Homo sapiens GN=LRRFIP1 PE=1 SV=2 -	LRRF1	Q32MZ4	96782	89.1987	2
Programmed cell death 6-interacting protein OS=Homo sapiens GN=PDCD6IP PE=1 SV=1 -	PDC6I	Q8WUM4	1.44642	95.9631		Prolyl 3-hydroxylase 1 OS=Homo sapiens GN=P3H1 PE=1 SV=2 -	P3H1	Q32P28	142478	83.3411	3
Matrin-3 OS=Homo sapiens GN=MATR3 PE=1 SV=2 -	MATR3	P43243	1.44547	94.5648		Presequence protease, mitochondrial OS=Homo sapiens GN=PITRM1 PE=1 SV=3 -	PREP	Q5JRX3	376918	117.338	1
F-actin-capping protein subunit beta OS=Homo sapiens GN=CAPZB PE=1 SV=4 -	CAPZB	P47756	1.44527	31.3308		E3 ubiquitin-protein ligase BRE1A OS=Homo sapiens GN=RNF20 PE=1 SV=2 -	BRE1A	Q5VTR2	211072	113.592	2
Superkiller viralicidic activity 2-like 2 OS=Homo sapiens GN=SKIV2L2 PE=1 SV=3 -	SK2L2	P42285	1.44321	117.729		CD276 antigen OS=Homo sapiens GN=CD276 PE=1 SV=1 -	CD276	Q5ZPR3	59115.6	57.1995	2
Enoyl-CoA hydratase, mitochondrial OS=Homo sapiens GN=ECHS1 PE=1 SV=4 -	ECHM	P30084	1.44183	31.3671		HEAT repeat-containing protein 6 OS=Homo sapiens GN=HEATR6 PE=1 SV=1 -	HEAT6	Q6AI08	48540.6	128.699	2
Nascent polypeptide-associated complex subunit alpha OS=Homo sapiens GN=NACA PE=1 SV=1 -	NACA	Q13765	1.44049	23.3697		Ragulator complex protein LAMTOR1 OS=Homo sapiens GN=LAMTOR1 PE=1 SV=2 -	LTOR1	Q6IAA8	520674	17.7338	2
Mycophenolic acid acyl-glucuronide esterase, mitochondrial OS=Homo sapiens GN=ABHD10 PE=1 SV=1 -	ABHDA	Q9NUJ1	1.44014	33.9107		Calcium-binding mitochondrial carrier protein SCaMC-1 OS=Homo sapiens GN=SLC25A24 PE=1 SV=2 -	SCMC1	Q6NUK1	235519	53.3203	3
Mannosyl-oligosaccharide glucosidase OS=Homo sapiens GN=MOGS PE=1 SV=5 -	MOGS	Q13724	1.43697	91.8606		Enhancer of mRNA-decapping protein 4 OS=Homo sapiens GN=EDC4 PE=1 SV=1 -	EDC4	Q6P2E9	518140	151.567	1
Alpha-actinin-1 OS=Homo sapiens GN=ACTN1 PE=1 SV=2 -	ACTN1	P12814	1.43644	102.993		Tetratricopeptide repeat protein 37 OS=Homo sapiens GN=TTC37 PE=1 SV=1 -	TTC37	Q6PGP7	554446	175.375	1
Proteasome activator complex subunit 1 OS=Homo sapiens GN=PSME1 PE=1 SV=1 -	PSME1	Q06323	1.43459	28.705		TRMT1-like protein OS=Homo sapiens GN=TRMT1L PE=1 SV=2 -	TRM1L	Q7Z2T5	78924.3	81.6952	1
Histone H4 OS=Homo sapiens GN=HIST1H4A PE=1 SV=2 -	H4	P62805	1.43397	11.3604		Myosin-14 OS=Homo sapiens GN=MYH14 PE=1 SV=2 -	MYH14	Q7Z406	80325.6	227.732	2
Heterogeneous nuclear ribonucleoprotein U-like protein 1 OS=Homo sapiens GN=HNRNPUL1 PE=1 SV=2 -	HNRL1	Q9BUJ2	1.43261	95.6793		Mitochondrial antiviral-signaling protein OS=Homo sapiens GN=MAVS PE=1 SV=2 -	MAVS	Q7Z434	393565	56.4931	1
A-kinase anchor protein 12 OS=Homo sapiens GN=AKAP12 PE=1 SV=4 -	AKA12	Q02952	1.42947	191.367		Dipeptidyl peptidase 9 OS=Homo sapiens GN=DPP9 PE=1 SV=3 -	DPP9	Q86TI2	70956.1	98.201	1
Polypeptide N-acetylgalactosaminyltransferase 2 OS=Homo sapiens GN=GALNT2 PE=1 SV=1 -	GALT2	Q10471	1.42848	64.6915		5'-nucleotidase domain-containing protein 3 OS=Homo sapiens GN=NT5DC3 PE=1 SV=1 -	NT5D3	Q86UY8	302385	63.3791	1
Serine/threonine-protein phosphatase PP1-beta catalytic subunit OS=Homo sapiens GN=PPP1CB PE=1 SV=3 -	PP1B	P62140	1.42629	37.1626		Nitrilase homolog 1 OS=Homo sapiens GN=NIT1 PE=1 SV=2 -	NIT1	Q86X76	485536	35.8732	3
Catenin alpha-1 OS=Homo sapiens GN=CTNNA1 PE=1 SV=1 -	CTNA1	P35221	1.42569	100.009		ATP-dependent RNA helicase DDX42 OS=Homo sapiens GN=DDX42 PE=1 SV=1 -	DDX42	Q86XP3	387890	102.912	2
NADH dehydrogenase ubiquinone] iron-sulfur protein 3, mitochondrial OS=Homo sapiens GN=NDUFS3 PE=1 SV=1 -	NDUS3	O75489	1.42184	30.2227		ERO1-like protein beta OS=Homo sapiens GN=ERO1B PE=1 SV=2 -	ERO1B	Q86YB8	407442	53.5091	1
Profilin-1 OS=Homo sapiens GN=PFN1 PE=1 SV=2 -	PROF1	P07737	1.41892	15.0446		Histone H2A type 2-B OS=Homo sapiens GN=HIST2H2AB PE=1 SV=3 -	H2A2B	Q8IUE6	197960	13.9868	3
Kinectin OS=Homo sapiens GN=KTN1 PE=1 SV=1 -	KTN1	Q86UP2	1.4175	156.179		Cell division cycle and apoptosis regulator protein 1 OS=Homo sapiens GN=CCAR1 PE=1 SV=2 -	CCAR1	Q8IX12	116869	132.739	2
Heterogeneous nuclear ribonucleoprotein U OS=Homo sapiens GN=HNRNPU PE=1 SV=6 -	HNRPU	Q00839	1.41581	90.528		Probable ATP-dependent RNA helicase DDX60 OS=Homo sapiens GN=DDX60 PE=1 SV=3 -	DDX60	Q8IY21	102500	197.727	2
Nuclear autoantigenic sperm protein OS=Homo sapiens GN=NASP PE=1 SV=2 -	NASP	P49321	1.41531	85.1861		Serine/arginine repetitive matrix protein 1 OS=Homo sapiens GN=SRRM1 PE=1 SV=2 -	SRRM1	Q8IYB3	313240	102.274	1
Vesicular integral-membrane protein VIP36 OS=Homo sapiens GN=LMAN2 PE=1 SV=1 -	LMAN2	Q12907	1.41133	40.2031		Putative protein FAM10A4 OS=Homo sapiens GN=ST13P4 PE=5 SV=1 -	ST134	Q8IZP2	412337	27.3897	1
Protein diaphanous homolog 1 OS=Homo sapiens GN=DIAPH1 PE=1 SV=2 -	DIAP1	O60610	1.41126	141.258		Cell cycle and apoptosis regulator protein 2 OS=Homo sapiens GN=CCAR2 PE=1 SV=2 -	CCAR2	Q8N163	219068	102.838	3
Transcription factor BTF3 OS=Homo sapiens GN=BTF3 PE=1 SV=1 -	BTF3	P20290	1.41085	22.1544		Nuclear pore complex protein Nup93 OS=Homo sapiens GN=NUP93 PE=1 SV=2 -	NUP93	Q8N1F7	740359	93.4296	1
Purine nucleoside phosphorylase OS=Homo sapiens GN=PNP PE=1 SV=2 -	PNPH	P00491	1.41036	32.0972		Methyltransferase-like protein 13 OS=Homo sapiens GN=METTL13 PE=1 SV=1 -	MET13	Q8N6R0	1.51418e+06	78.7175	1
Sulfate transporter OS=Homo sapiens GN=SLC26A2 PE=1 SV=2 -	S26A2	P50443	1.40741	81.6089		Charged multivesicular body protein 7 OS=Homo sapiens GN=CHMP7 PE=1 SV=1 -	CHMP7	Q8WUX9	35085.7	50.8793	1
ATP-dependent RNA helicase A OS=Homo sapiens GN=DHX9 PE=1 SV=4 -	DHX9	Q08211	1.40694	140.869		Protein NDRG1 OS=Homo sapiens GN=NDRG1 PE=1 SV=1 -	NDRG1	Q92597	406674	42.8077	2
Isocitrate dehydrogenase [NADP], mitochondrial OS=Homo sapiens GN=IDH2 PE=1 SV=2 -	IDHP	P48735	1.40614	50.8769		Nuclear pore complex protein Nup205 OS=Homo sapiens GN=NUP205 PE=1 SV=3 -	NU205	Q92621	123200	227.776	3
Succinate dehydrogenase [ubiquinone] flavoprotein subunit, mitochondrial OS=Homo sapiens GN=SDHA PE=1 SV=2 -	SDHA	P31040	1.405	72.6453		SWI/SNF complex subunit SMARCC1 OS=Homo sapiens GN=SMARCC1 PE=1 SV=3 -	SMRC1	Q92922	300864	122.79	1
Prelamin-A/C OS=Homo sapiens GN=LMNA PE=1 SV=1 -	LMNA	P02545	1.40284	74.0947		Ras-related protein Rab-8B OS=Homo sapiens GN=RAB8B PE=1 SV=2 -	RAB8B	Q92930	150255	23.5691	1
Ribonuclease inhibitor OS=Homo sapiens GN=RNH1 PE=1 SV=2 -	RINI	P13489	1.40247	49.9411		Ubiquitin carboxyl-terminal hydrolase 13 OS=Homo sapiens GN=USP13 PE=1 SV=2 -	UBP13	Q92995	515765	97.2651	1
Transitional endoplasmic reticulum ATPase OS=Homo sapiens GN=VCP PE=1 SV=4 -	TERA	P55072	1.40172	89.2657		Mediator of RNA polymerase II transcription subunit 12 OS=Homo sapiens GN=MED12 PE=1 SV=4 -	MED12	Q93074	119067	242.928	2
Trifunctional enzyme subunit alpha, mitochondrial OS=Homo sapiens GN=HADHA PE=1 SV=2 -	ECHA	P40939	1.40097	82.9469		Protein TBRG4 OS=Homo sapiens GN=TBRG4 PE=1 SV=1 -	TBRG4	Q969Z0	363767	70.6934	2
Proliferating cell nuclear antigen OS=Homo sapiens GN=PCNA PE=1 SV=1 -	PCNA	P12004	1.39778	28.7503		Exocyst complex component 4 OS=Homo sapiens GN=EXOC4 PE=1 SV=1 -	EXOC4	Q96A65	128690	110.429	2
Protein FAM3C OS=Homo sapiens GN=FAM3C PE=1 SV=1 -	FAM3C	Q92520	1.39586	24.6646		Far upstream element-binding protein 1 OS=Homo sapiens GN=FUBP1 PE=1 SV=3 -	FUBP1	Q96AE4	526825	67.5185	2
Ras GTPase-activating-like protein IQGAP1 OS=Homo sapiens GN=IQGAP1 PE=1 SV=1 -	IQGA1	P46940	1.39482	189.134		m7GpppX diphosphatase OS=Homo sapiens GN=DCPS PE=1 SV=2 -	DCPS	Q96C86	448363	38.585	3
Proteasome subunit alpha type-6 OS=Homo sapiens GN=PSMA6 PE=1 SV=1 -	PSA6	P60900	1.39301	27.3818		FAS-associated factor 2 OS=Homo sapiens GN=FAF2 PE=1 SV=2 -	FAF2	Q96CS3	274278	52.5905	2
Ubiquitin carboxyl-terminal hydrolase 24 OS=Homo sapiens GN=USP24 PE=1 SV=3 -	UBP24	Q9UPU5	1.39159	294.178		Regulator of microtubule dynamics protein 1 OS=Homo sapiens GN=RMDN1 PE=1 SV=1 -	RMD1	Q96DB5	211067	35.7854	1
Heterogeneous nuclear ribonucleoproteins A2/B1 OS=Homo sapiens GN=HNRNPA2B1 PE=1 SV=2 -	ROA2	P22626	1.38754	37.4067		Molybdenum cofactor sulfurase OS=Homo sapiens GN=MOCOS PE=1 SV=2 -	MOCOS	Q96EN8	146118	98.0579	1
Nucleoside diphosphate kinase B OS=Homo sapiens GN=NME2 PE=1 SV=1 -	NDKB	P22392	1.38529	17.2869		Pentatricopeptide repeat domain-containing protein 3, mitochondrial OS=Homo sapiens GN=PTCD3 PE=1 SV=3 -	PTCD3	Q96EY7	482092	78.4997	1
Biglycan OS=Homo sapiens GN=BGN PE=1 SV=2 -	PGS1	P21810	1.38334	41.6275		Deubiquitinating protein VCIP135 OS=Homo sapiens GN=VCPIP1 PE=1 SV=2 -	VCIP1	Q96JH7	277800	134.236	1
Elongation factor 1-delta OS=Homo sapiens GN=EEF1D PE=1 SV=5 -	EF1D	P29692	1.38162	31.1028		N-terminal kinase-like protein OS=Homo sapiens GN=SCYL1 PE=1 SV=1 -	NTKL	Q96KG9	7256.4	89.5752	1
Filamin-C OS=Homo sapiens GN=FLNC PE=1 SV=3 -	FLNC	Q14315	1.37911	290.841		Protein PRRC1 OS=Homo sapiens GN=PRRC1 PE=1 SV=1 -	PRRC1	Q96M27	369139	46.6718	1
Histidine--tRNA ligase, cytoplasmic OS=Homo sapiens GN=HARS PE=1 SV=2 -	SYHC	P12081	1.37554	57.3742		Pseudouridylate synthase 7 homolog OS=Homo sapiens GN=PUS7 PE=1 SV=2 -	PUS7	Q96PZ0	279142	74.9882	1
40S ribosomal protein S5 OS=Homo sapiens GN=RPS5 PE=1 SV=4 -	RS5	P46782	1.37139	22.8621		Methionine synthase OS=Homo sapiens GN=MTR PE=1 SV=2 -	METH	Q99707	240871	140.437	2
60S acidic ribosomal protein P0 OS=Homo sapiens GN=RPLP0 PE=1 SV=1 -	RLA0	P05388	1.37025	34.2518		Nucleosome assembly protein 1-like 4 OS=Homo sapiens GN=NAP1L4 PE=1 SV=1 -	NP1L4	Q99733	802361	42.7969	3
X-ray repair cross-complementing protein 6 OS=Homo sapiens GN=XRCC6 PE=1 SV=2 -	XRCC6	P12956	1.37021	69.7991		Condensin complex subunit 3 OS=Homo sapiens GN=NCAPG PE=1 SV=1 -	CND3	Q9BPX3	324301	114.262	1
eIF-2-alpha kinase activator GCN1 OS=Homo sapiens GN=GCN1 PE=1 SV=6 -	GCN1	Q92616	1.36375	292.572		Tubulin-specific chaperone D OS=Homo sapiens GN=TBCD PE=1 SV=2 -	TBCD	Q9BTW9	180865	132.515	1
Glycerol-3-phosphate dehydrogenase, mitochondrial OS=Homo sapiens GN=GPD2 PE=1 SV=3 -	GPDM	P43304	1.36037	80.8016		MICOS complex subunit MIC26 OS=Homo sapiens GN=APOO PE=1 SV=1 -	MIC26	Q9BUR5	266791	22.2705	3
Ubiquitin-like modifier-activating enzyme 1 OS=Homo sapiens GN=UBA1 PE=1 SV=3 -	UBA1	P22314	1.35667	117.774		Sideroflexin-3 OS=Homo sapiens GN=SFXN3 PE=1 SV=2 -	SFXN3	Q9BWM7	215978	35.9557	3
Annexin A2 OS=Homo sapiens GN=ANXA2 PE=1 SV=2 -	ANXA2	P07355	1.35649	38.5798		WD repeat-containing protein 11 OS=Homo sapiens GN=WDR11 PE=1 SV=1 -	WDR11	Q9BZH6	177221	136.598	2
Coatomer subunit gamma-1 OS=Homo sapiens GN=COPG1 PE=1 SV=1 -	COPG1	Q9Y678	1.35216	97.6555		Putative nascent polypeptide-associated complex subunit alpha-like protein OS=Homo sapiens GN=NACAP1 PE=5 SV=1 -	NACP1	Q9BZK3	597786	23.2919	1
ADP-ribosylation factor 5 OS=Homo sapiens GN=ARF5 PE=1 SV=2 -	ARF5	P84085	1.35171	20.5166		WD repeat-containing protein 61 OS=Homo sapiens GN=WDR61 PE=1 SV=1 -	WDR61	Q9GZS3	111903	33.5598	3
E3 ubiquitin-protein ligase RNF213 OS=Homo sapiens GN=RNF213 PE=1 SV=3 -	RN213	Q63HN8	1.3502	591.03		Vacuolar protein sorting-associated protein 16 homolog OS=Homo sapiens GN=VPS16 PE=1 SV=2 -	VPS16	Q9H269	1.46452e+06	94.6336	1
116 kDa U5 small nuclear ribonucleoprotein component OS=Homo sapiens GN=EFTUD2 PE=1 SV=1 -	U5S1	Q15029	1.34814	109.366		SH3 domain-binding glutamic acid-rich-like protein 3 OS=Homo sapiens GN=SH3BGRL3 PE=1 SV=1 -	SH3L3	Q9H299	615425	10.4313	2
Moesin OS=Homo sapiens GN=MSN PE=1 SV=3 -	MOES	P26038	1.34764	67.7778		STE20-like serine/threonine-protein kinase OS=Homo sapiens GN=SLK PE=1 SV=1 -	SLK	Q9H2G2	137705	142.607	3
Delta-1-pyrroline-5-carboxylate synthase OS=Homo sapiens GN=ALDH18A1 PE=1 SV=2 -	P5CS	P54886	1.3475	87.2475		ATP-dependent RNA helicase DHX36 OS=Homo sapiens GN=DHX36 PE=1 SV=2 -	DHX36	Q9H2U1	203879	114.688	1
Tyrosine--tRNA ligase, cytoplasmic OS=Homo sapiens GN=YARS PE=1 SV=4 -	SYYC	P54577	1.34352	59.1061		Inorganic pyrophosphatase 2, mitochondrial OS=Homo sapiens GN=PPA2 PE=1 SV=2 -	IPYR2	Q9H2U2	492084	37.896	2
Inositol 1,4,5-trisphosphate receptor type 3 OS=Homo sapiens GN=ITPR3 PE=1 SV=2 -	ITPR3	Q14573	1.34285	303.912		BolA-like protein 2 OS=Homo sapiens GN=BOLA2 PE=1 SV=1 -	BOLA2	Q9H3K6	555432	10.1102	2
Mitochondrial 2-oxoglutarate/malate carrier protein OS=Homo sapiens GN=SLC25A11 PE=1 SV=3 -	M2OM	Q02978	1.34259	34.0399		Sideroflexin-1 OS=Homo sapiens GN=SFXN1 PE=1 SV=4 -	SFXN1	Q9H9B4	451085	35.5963	3
Leucyl-cystinyl aminopeptidase OS=Homo sapiens GN=LNPEP PE=1 SV=3 -	LCAP	Q9UIQ6	1.34107	117.274		Exportin-5 OS=Homo sapiens GN=XPO5 PE=1 SV=1 -	XPO5	Q9HAV4	59081.3	136.222	2
CD109 antigen OS=Homo sapiens GN=CD109 PE=1 SV=2 -	CD109	Q6YHK3	1.33819	161.587		Putative helicase MOV-10 OS=Homo sapiens GN=MOV10 PE=1 SV=2 -	MOV10	Q9HCE1	427863	113.599	1
DNA replication licensing factor MCM7 OS=Homo sapiens GN=MCM7 PE=1 SV=4 -	MCM7	P33993	1.3365	81.2566		Manganese-transporting ATPase 13A1 OS=Homo sapiens GN=ATP13A1 PE=1 SV=2 -	AT131	Q9HD20	492969	132.87	1
60S ribosomal protein L10 OS=Homo sapiens GN=RPL10 PE=1 SV=4 -	RL10	P27635	1.33382	24.5879		Ras-related protein Rab-18 OS=Homo sapiens GN=RAB18 PE=1 SV=1 -	RAB18	Q9NP72	230735	22.9626	2
FACT complex subunit SPT16 OS=Homo sapiens GN=SUPT16H PE=1 SV=1 -	SP16H	Q9Y5B9	1.33214	119.838		Inositol-3-phosphate synthase 1 OS=Homo sapiens GN=ISYNA1 PE=1 SV=1 -	INO1	Q9NPH2	123574	61.0291	2
Eukaryotic initiation factor 4A-I OS=Homo sapiens GN=EIF4A1 PE=1 SV=1 -	IF4A1	P60842	1.3321	46.1246		Prefoldin subunit 4 OS=Homo sapiens GN=PFDN4 PE=1 SV=1 -	PFD4	Q9NQP4	255707	15.3046	2
T-complex protein 1 subunit zeta OS=Homo sapiens GN=CCT6A PE=1 SV=3 -	TCPZ	P40227	1.33187	57.9876		Omega-amidase NIT2 OS=Homo sapiens GN=NIT2 PE=1 SV=1 -	NIT2	Q9NQR4	865473	30.5886	2
Coatomer subunit gamma-2 OS=Homo sapiens GN=COPG2 PE=1 SV=1 -	COPG2	Q9UBF2	1.33002	97.5596		Kinesin-like protein KIF13B OS=Homo sapiens GN=KIF13B PE=1 SV=2 -	KI13B	Q9NQT8	78756.5	202.663	1
26S protease regulatory subunit 8 OS=Homo sapiens GN=PSMC5 PE=1 SV=1 -	PRS8	P62195	1.32863	45.5971		GTP-binding protein SAR1a OS=Homo sapiens GN=SAR1A PE=1 SV=1 -	SAR1A	Q9NR31	849723	22.3525	2
Glutamate dehydrogenase 1, mitochondrial OS=Homo sapiens GN=GLUD1 PE=1 SV=2 -	DHE3	P00367	1.32542	61.3592		Sialic acid synthase OS=Homo sapiens GN=NANS PE=1 SV=2 -	SIAS	Q9NR45	588829	40.2815	3
Eukaryotic translation initiation factor 3 subunit F OS=Homo sapiens GN=EIF3F PE=1 SV=1 -	EIF3F	O00303	1.32451	37.5402		Phenylalanine--tRNA ligase beta subunit OS=Homo sapiens GN=FARSB PE=1 SV=3 -	SYFB	Q9NSD9	260769	66.0735	2
Ezrin OS=Homo sapiens GN=EZR PE=1 SV=4 -	EZRI	P15311	1.32305	69.3697		Ufm1-specific protease 2 OS=Homo sapiens GN=UFSP2 PE=1 SV=3 -	UFSP2	Q9NUQ7	350822	53.2272	2
Myosin-10 OS=Homo sapiens GN=MYH10 PE=1 SV=3 -	MYH10	P35580	1.32303	228.858		Probable 8-oxo-dGTP diphosphatase NUDT15 OS=Homo sapiens GN=NUDT15 PE=1 SV=1 -	NUD15	Q9NV35	406193	18.5972	1
La-related protein 1 OS=Homo sapiens GN=LARP1 PE=1 SV=2 -	LARP1	Q6PKG0	1.32167	123.434		Alpha-parvin OS=Homo sapiens GN=PARVA PE=1 SV=1 -	PARVA	Q9NVD7	421380	42.2174	1
Kinesin-1 heavy chain OS=Homo sapiens GN=KIF5B PE=1 SV=1 -	KINH	P33176	1.31925	109.617		ATPase family AAA domain-containing protein 3A OS=Homo sapiens GN=ATAD3A PE=1 SV=2 -	ATD3A	Q9NVI7	175237	71.3247	1
Sarcoplasmic/endoplasmic reticulum calcium ATPase 2 OS=Homo sapiens GN=ATP2A2 PE=1 SV=1 -	AT2A2	P16615	1.31792	114.683		Inositol monophosphatase 3 OS=Homo sapiens GN=IMPAD1 PE=1 SV=1 -	IMPA3	Q9NX62	1.07589e+06	38.657	1
Cysteine-rich protein 2 OS=Homo sapiens GN=CRIP2 PE=1 SV=1 -	CRIP2	P52943	1.31691	22.478		Constitutive coactivator of PPAR-gamma-like protein 1 OS=Homo sapiens GN=FAM120A PE=1 SV=2 -	F120A	Q9NZB2	203413	121.811	2
Pre-mRNA-processing-splicing factor 8 OS=Homo sapiens GN=PRPF8 PE=1 SV=2 -	PRP8	Q6P2Q9	1.31457	273.427		Hsp70-binding protein 1 OS=Homo sapiens GN=HSPBP1 PE=1 SV=1 -	HPBP1	Q9NZL4	174437	39.4485	1
Guanine nucleotide-binding protein G(i) subunit alpha-2 OS=Homo sapiens GN=GNAI2 PE=1 SV=3 -	GNAI2	P04899	1.31421	40.4251		Very-long-chain (3R)-3-hydroxyacyl-CoA dehydratase 3 OS=Homo sapiens GN=HACD3 PE=1 SV=2 -	HACD3	Q9P035	216154	43.1316	3
Bifunctional glutamate/proline--tRNA ligase OS=Homo sapiens GN=EPRS PE=1 SV=5 -	SYEP	P07814	1.31104	170.483		Vesicle-associated membrane protein-associated protein A OS=Homo sapiens GN=VAPA PE=1 SV=3 -	VAPA	Q9P0L0	673960	27.8752	2
40S ribosomal protein S18 OS=Homo sapiens GN=RPS18 PE=1 SV=3 -	RS18	P62269	1.30764	17.7079		Protein RCC2 OS=Homo sapiens GN=RCC2 PE=1 SV=2 -	RCC2	Q9P258	936147	56.0492	1
Valine--tRNA ligase OS=Homo sapiens GN=VARS PE=1 SV=4 -	SYVC	P26640	1.30629	140.387		Rabankyrin-5 OS=Homo sapiens GN=ANKFY1 PE=1 SV=2 -	ANFY1	Q9P2R3	478041	128.318	1
Fibronectin OS=Homo sapiens GN=FN1 PE=1 SV=4 -	FINC	P02751	1.30451	262.46		SUMO-activating enzyme subunit 1 OS=Homo sapiens GN=SAE1 PE=1 SV=1 -	SAE1	Q9UBE0	236489	38.4256	3
2-oxoglutarate dehydrogenase, mitochondrial OS=Homo sapiens GN=OGDH PE=1 SV=3 -	ODO1	Q02218	1.30371	115.861		Melanoma-associated antigen C2 OS=Homo sapiens GN=MAGEC2 PE=1 SV=1 -	MAGC2	Q9UBF1	138620	41.1369	1
U5 small nuclear ribonucleoprotein 200 kDa helicase OS=Homo sapiens GN=SNRNP200 PE=1 SV=2 -	U520	O75643	1.30221	244.353		Mitochondrial dicarboxylate carrier OS=Homo sapiens GN=SLC25A10 PE=1 SV=2 -	DIC	Q9UBX3	198909	31.2623	2
Eukaryotic initiation factor 4A-III OS=Homo sapiens GN=EIF4A3 PE=1 SV=4 -	IF4A3	P38919	1.30174	46.8412		Translocation protein SEC63 homolog OS=Homo sapiens GN=SEC63 PE=1 SV=2 -	SEC63	Q9UGP8	330924	87.9416	2
Collagen alpha-1(XII) chain OS=Homo sapiens GN=COL12A1 PE=1 SV=2 -	COCA1	Q99715	1.3006	332.941		SUN domain-containing protein 2 OS=Homo sapiens GN=SUN2 PE=1 SV=3 -	SUN2	Q9UH99	179983	80.2616	1
Saccharopine dehydrogenase-like oxidoreductase OS=Homo sapiens GN=SCCPDH PE=1 SV=1 -	SCPDL	Q8NBX0	1.29378	47.1215		Cysteine and histidine-rich domain-containing protein 1 OS=Homo sapiens GN=CHORDC1 PE=1 SV=2 -	CHRD1	Q9UHD1	381703	37.4656	1
Hexokinase-1 OS=Homo sapiens GN=HK1 PE=1 SV=3 -	HXK1	P19367	1.292	102.42		Prefoldin subunit 2 OS=Homo sapiens GN=PFDN2 PE=1 SV=1 -	PFD2	Q9UHV9	889162	16.6376	3
Actin-related protein 2 OS=Homo sapiens GN=ACTR2 PE=1 SV=1 -	ARP2	P61160	1.29047	44.7322		GTP:AMP phosphotransferase AK3, mitochondrial OS=Homo sapiens GN=AK3 PE=1 SV=4 -	KAD3	Q9UIJ7	176065	25.5495	2
60S ribosomal protein L9 OS=Homo sapiens GN=RPL9 PE=1 SV=1 -	RL9	P32969	1.29014	21.8498		Poly ADP-ribose] polymerase 4 OS=Homo sapiens GN=PARP4 PE=1 SV=3 -	PARP4	Q9UKK3	134571	192.472	2
Fructose-bisphosphate aldolase A OS=Homo sapiens GN=ALDOA PE=1 SV=2 -	ALDOA	P04075	1.28956	39.3953		Ras-related protein Rab-21 OS=Homo sapiens GN=RAB21 PE=1 SV=3 -	RAB21	Q9UL25	531770	24.3323	3
Dedicator of cytokinesis protein 7 OS=Homo sapiens GN=DOCK7 PE=1 SV=4 -	DOCK7	Q96N67	1.28736	242.407		Malignant T-cell-amplified sequence 1 OS=Homo sapiens GN=MCTS1 PE=1 SV=1 -	MCTS1	Q9ULC4	179366	20.5418	1
FACT complex subunit SSRP1 OS=Homo sapiens GN=SSRP1 PE=1 SV=1 -	SSRP1	Q08945	1.28727	81.0244		Coronin-1C OS=Homo sapiens GN=CORO1C PE=1 SV=1 -	COR1C	Q9ULV4	211905	53.2151	2
Lon protease homolog, mitochondrial OS=Homo sapiens GN=LONP1 PE=1 SV=2 -	LONM	P36776	1.28581	106.422		Phospholipase A-2-activating protein OS=Homo sapiens GN=PLAA PE=1 SV=2 -	PLAP	Q9Y263	687760	87.1014	1
AP-1 complex subunit mu-1 OS=Homo sapiens GN=AP1M1 PE=1 SV=3 -	AP1M1	Q9BXS5	1.28568	48.5561		Nuclear migration protein nudC OS=Homo sapiens GN=NUDC PE=1 SV=1 -	NUDC	Q9Y266	588212	38.2191	3
Creatine kinase B-type OS=Homo sapiens GN=CKB PE=1 SV=1 -	KCRB	P12277	1.28527	42.6173		Glutathione S-transferase kappa 1 OS=Homo sapiens GN=GSTK1 PE=1 SV=3 -	GSTK1	Q9Y2Q3	383377	25.4803	3
Ubiquitin thioesterase OTUB1 OS=Homo sapiens GN=OTUB1 PE=1 SV=2 -	OTUB1	Q96FW1	1.28383	31.2644		Protein SGT1 homolog OS=Homo sapiens GN=SUGT1 PE=1 SV=3 -	SGT1	Q9Y2Z0	617065	40.9985	2
26S proteasome non-ATPase regulatory subunit 7 OS=Homo sapiens GN=PSMD7 PE=1 SV=2 -	PSMD7	P51665	1.28256	37.0025		Mitochondrial fission 1 protein OS=Homo sapiens GN=FIS1 PE=1 SV=2 -	FIS1	Q9Y3D6	278055	16.927	2
Eukaryotic peptide chain release factor subunit 1 OS=Homo sapiens GN=ETF1 PE=1 SV=3 -	ERF1	P62495	1.28137	49.0002		Serine-threonine kinase receptor-associated protein OS=Homo sapiens GN=STRAP PE=1 SV=1 -	STRAP	Q9Y3F4	547646	38.414	2
Nuclear mitotic apparatus protein 1 OS=Homo sapiens GN=NUMA1 PE=1 SV=2 -	NUMA1	Q14980	1.28063	238.115		Transformation/transcription domain-associated protein OS=Homo sapiens GN=TRRAP PE=1 SV=3 -	TRRAP	Q9Y4A5	41765.4	437.318	1
Coatomer subunit alpha OS=Homo sapiens GN=COPA PE=1 SV=2 -	COPA	P53621	1.27459	138.258		Absent in melanoma 1 protein OS=Homo sapiens GN=AIM1 PE=1 SV=3 -	AIM1	Q9Y4K1	328268	188.558	1
Heterogeneous nuclear ribonucleoprotein Q OS=Homo sapiens GN=SYNCRIP PE=1 SV=2 -	HNRPQ	O60506	1.27395	69.5596		Signal recognition particle receptor subunit beta OS=Homo sapiens GN=SRPRB PE=1 SV=3 -	SRPRB	Q9Y5M8	107747	29.6838	1
Vacuolar protein sorting-associated protein 35 OS=Homo sapiens GN=VPS35 PE=1 SV=2 -	VPS35	Q96QK1	1.27179	91.6489		RNA-binding protein 8A OS=Homo sapiens GN=RBM8A PE=1 SV=1 -	RBM8A	Q9Y5S9	466306	19.8767	2
ATP-citrate synthase OS=Homo sapiens GN=ACLY PE=1 SV=3 -	ACLY	P53396	1.27155	120.762		Cytosolic Fe-S cluster assembly factor NUBP2 OS=Homo sapiens GN=NUBP2 PE=1 SV=1 -	NUBP2	Q9Y5Y2	194014	28.8068	2
Protein transport protein Sec24C OS=Homo sapiens GN=SEC24C PE=1 SV=3 -	SC24C	P53992	1.27137	118.249		FH1/FH2 domain-containing protein 1 OS=Homo sapiens GN=FHOD1 PE=1 SV=3 -	FHOD1	Q9Y613	233109	126.473	1
Pyruvate carboxylase, mitochondrial OS=Homo sapiens GN=PC PE=1 SV=2 -	PYC	P11498	1.26953	129.551		Mitochondrial carrier homolog 2 OS=Homo sapiens GN=MTCH2 PE=1 SV=1 -	MTCH2	Q9Y6C9	418713	33.3089	3
60S ribosomal protein L38 OS=Homo sapiens GN=RPL38 PE=1 SV=2 -	RL38	P63173	1.26876	8.21273		Sulfide:quinone oxidoreductase, mitochondrial OS=Homo sapiens GN=SQRDL PE=1 SV=1 -	SQRD	Q9Y6N5	393958	49.9289	1
60S ribosomal protein L7a OS=Homo sapiens GN=RPL7A PE=1 SV=2 -	RL7A	P62424	1.26824	29.977		SEC23-interacting protein OS=Homo sapiens GN=SEC23IP PE=1 SV=1 -	S23IP	Q9Y6Y8	183650	111.007	1
Periostin OS=Homo sapiens GN=POSTN PE=1 SV=2 -	POSTN	Q15063	1.26808	93.2553
Vesicle-fusing ATPase OS=Homo sapiens GN=NSF PE=1 SV=3 -	NSF	P46459	1.26706	82.5421
Protein phosphatase 1G OS=Homo sapiens GN=PPM1G PE=1 SV=1 -	PPM1G	O15355	1.26675	59.2347
NEDD8 OS=Homo sapiens GN=NEDD8 PE=1 SV=1 -	NEDD8	Q15843	1.26625	9.06595
Aminopeptidase N OS=Homo sapiens GN=ANPEP PE=1 SV=4 -	AMPN	P15144	1.26067	109.471
Inorganic pyrophosphatase OS=Homo sapiens GN=PPA1 PE=1 SV=2 -	IPYR	Q15181	1.25995	32.6392
Myoferlin OS=Homo sapiens GN=MYOF PE=1 SV=1 -	MYOF	Q9NZM1	1.25982	234.561
Eukaryotic translation initiation factor 5 OS=Homo sapiens GN=EIF5 PE=1 SV=2 -	IF5	P55010	1.2591	49.1918
Ras GTPase-activating protein-binding protein 1 OS=Homo sapiens GN=G3BP1 PE=1 SV=1 -	G3BP1	Q13283	1.25762	52.1321
Hypoxia up-regulated protein 1 OS=Homo sapiens GN=HYOU1 PE=1 SV=1 -	HYOU1	Q9Y4L1	1.25632	111.266
T-complex protein 1 subunit beta OS=Homo sapiens GN=CCT2 PE=1 SV=4 -	TCPB	P78371	1.25534	57.4521
Heterogeneous nuclear ribonucleoprotein A/B OS=Homo sapiens GN=HNRNPAB PE=1 SV=2 -	ROAA	Q99729	1.25249	36.2024
Galectin-3-binding protein OS=Homo sapiens GN=LGALS3BP PE=1 SV=1 -	LG3BP	Q08380	1.25173	65.2893
UTP--glucose-1-phosphate uridylyltransferase OS=Homo sapiens GN=UGP2 PE=1 SV=5 -	UGPA	Q16851	1.24961	56.9047
Filamin-A OS=Homo sapiens GN=FLNA PE=1 SV=4 -	FLNA	P21333	1.2475	280.564
UPF0568 protein C14orf166 OS=Homo sapiens GN=C14orf166 PE=1 SV=1 -	CN166	Q9Y224	1.24144	28.0507
Alanine--tRNA ligase, cytoplasmic OS=Homo sapiens GN=AARS PE=1 SV=2 -	SYAC	P49588	1.24138	106.743
Microtubule-associated protein RP/EB family member 1 OS=Homo sapiens GN=MAPRE1 PE=1 SV=3 -	MARE1	Q15691	1.24072	29.9802
Isoleucine--tRNA ligase, cytoplasmic OS=Homo sapiens GN=IARS PE=1 SV=2 -	SYIC	P41252	1.24069	144.406
Heterogeneous nuclear ribonucleoprotein A1-like 2 OS=Homo sapiens GN=HNRNPA1L2 PE=2 SV=2 -	RA1L2	Q32P51	1.23954	34.2043
Nucleolar RNA helicase 2 OS=Homo sapiens GN=DDX21 PE=1 SV=5 -	DDX21	Q9NR30	1.23603	87.2904
40S ribosomal protein SA OS=Homo sapiens GN=RPSA PE=1 SV=4 -	RSSA	P08865	1.23403	32.8334
Alpha-enolase OS=Homo sapiens GN=ENO1 PE=1 SV=2 -	ENOA	P06733	1.234	47.1393
26S proteasome non-ATPase regulatory subunit 6 OS=Homo sapiens GN=PSMD6 PE=1 SV=1 -	PSMD6	Q15008	1.22966	45.5023
Laminin subunit beta-1 OS=Homo sapiens GN=LAMB1 PE=1 SV=2 -	LAMB1	P07942	1.22848	197.909
L-lactate dehydrogenase A chain OS=Homo sapiens GN=LDHA PE=1 SV=2 -	LDHA	P00338	1.22626	36.6654
Puromycin-sensitive aminopeptidase OS=Homo sapiens GN=NPEPPS PE=1 SV=2 -	PSA	P55786	1.22616	103.211
Early endosome antigen 1 OS=Homo sapiens GN=EEA1 PE=1 SV=2 -	EEA1	Q15075	1.22591	162.367
Spectrin beta chain, non-erythrocytic 1 OS=Homo sapiens GN=SPTBN1 PE=1 SV=2 -	SPTB2	Q01082	1.22	274.439
Importin subunit beta-1 OS=Homo sapiens GN=KPNB1 PE=1 SV=2 -	IMB1	Q14974	1.21843	97.108
Septin-9 OS=Homo sapiens GN=SEPT9 PE=1 SV=2 -	40057	Q9UHD8	1.21695	65.3608
Tubulin beta-3 chain OS=Homo sapiens GN=TUBB3 PE=1 SV=2 -	TBB3	Q13509	1.21504	50.4003
Dolichyl-diphosphooligosaccharide--protein glycosyltransferase subunit STT3A OS=Homo sapiens GN=STT3A PE=1 SV=2 -	STT3A	P46977	1.21348	80.4768
60S ribosomal protein L7 OS=Homo sapiens GN=RPL7 PE=1 SV=1 -	RL7	P18124	1.21311	29.2072
Cytosol aminopeptidase OS=Homo sapiens GN=LAP3 PE=1 SV=3 -	AMPL	P28838	1.21069	56.1308
14-3-3 protein theta OS=Homo sapiens GN=YWHAQ PE=1 SV=1 -	1433T	P27348	1.20683	27.7468
Heterogeneous nuclear ribonucleoprotein A0 OS=Homo sapiens GN=HNRNPA0 PE=1 SV=1 -	ROA0	Q13151	1.20622	30.8218
Protein deglycase DJ-1 OS=Homo sapiens GN=PARK7 PE=1 SV=2 -	PARK7	Q99497	1.20452	19.8785
Transcription intermediary factor 1-beta OS=Homo sapiens GN=TRIM28 PE=1 SV=5 -	TIF1B	Q13263	1.20296	88.4934
Transferrin receptor protein 1 OS=Homo sapiens GN=TFRC PE=1 SV=2 -	TFR1	P02786	1.20077	84.8179
Protein ERGIC-53 OS=Homo sapiens GN=LMAN1 PE=1 SV=2 -	LMAN1	P49257	1.19898	57.513
60 kDa heat shock protein, mitochondrial OS=Homo sapiens GN=HSPD1 PE=1 SV=2 -	CH60	P10809	1.19714	61.0164
Ubiquitin carboxyl-terminal hydrolase 5 OS=Homo sapiens GN=USP5 PE=1 SV=2 -	UBP5	P45974	1.1971	95.7253
Rho guanine nucleotide exchange factor 1 OS=Homo sapiens GN=ARHGEF1 PE=1 SV=2 -	ARHG1	Q92888	1.19123	102.371
5'-nucleotidase OS=Homo sapiens GN=NT5E PE=1 SV=1 -	5NTD	P21589	1.19113	63.3275
40S ribosomal protein S3 OS=Homo sapiens GN=RPS3 PE=1 SV=2 -	RS3	P23396	1.18711	26.6714
Lactoylglutathione lyase OS=Homo sapiens GN=GLO1 PE=1 SV=4 -	LGUL	Q04760	1.18544	20.7642
Transportin-1 OS=Homo sapiens GN=TNPO1 PE=1 SV=2 -	TNPO1	Q92973	1.18394	102.289
Adenylyl cyclase-associated protein 1 OS=Homo sapiens GN=CAP1 PE=1 SV=5 -	CAP1	Q01518	1.18382	51.8687
Glucose-6-phosphate 1-dehydrogenase OS=Homo sapiens GN=G6PD PE=1 SV=4 -	G6PD	P11413	1.18058	59.219
Beta-actin-like protein 2 OS=Homo sapiens GN=ACTBL2 PE=1 SV=2 -	ACTBL	Q562R1	1.17983	41.976
40S ribosomal protein S13 OS=Homo sapiens GN=RPS13 PE=1 SV=2 -	RS13	P62277	1.17822	17.2117
Leucine-rich repeat-containing protein 59 OS=Homo sapiens GN=LRRC59 PE=1 SV=1 -	LRC59	Q96AG4	1.1781	34.9089
Golgi apparatus protein 1 OS=Homo sapiens GN=GLG1 PE=1 SV=2 -	GSLG1	Q92896	1.17417	134.464
Cation-independent mannose-6-phosphate receptor OS=Homo sapiens GN=IGF2R PE=1 SV=3 -	MPRI	P11717	1.17393	274.199
Elongation factor 1-gamma OS=Homo sapiens GN=EEF1G PE=1 SV=3 -	EF1G	P26641	1.16962	50.0871
Complement component 1 Q subcomponent-binding protein, mitochondrial OS=Homo sapiens GN=C1QBP PE=1 SV=1 -	C1QBP	Q07021	1.16913	31.3426
Multifunctional protein ADE2 OS=Homo sapiens GN=PAICS PE=1 SV=3 -	PUR6	P22234	1.1687	47.0491
Importin-5 OS=Homo sapiens GN=IPO5 PE=1 SV=4 -	IPO5	O00410	1.16766	123.55
Heterogeneous nuclear ribonucleoprotein A3 OS=Homo sapiens GN=HNRNPA3 PE=1 SV=2 -	ROA3	P51991	1.16628	39.5706
Dolichyl-diphosphooligosaccharide--protein glycosyltransferase 48 kDa subunit OS=Homo sapiens GN=DDOST PE=1 SV=4 -	OST48	P39656	1.16434	50.769
60S ribosomal protein L23 OS=Homo sapiens GN=RPL23 PE=1 SV=1 -	RL23	P62829	1.16243	14.8561
Microtubule-actin cross-linking factor 1, isoforms 1/2/3/5 OS=Homo sapiens GN=MACF1 PE=1 SV=4 -	MACF1	Q9UPN3	1.16165	837.787
Enoyl-CoA delta isomerase 1, mitochondrial OS=Homo sapiens GN=ECI1 PE=1 SV=1 -	ECI1	P42126	1.16129	32.7952
Casein kinase II subunit alpha OS=Homo sapiens GN=CSNK2A1 PE=1 SV=1 -	CSK21	P68400	1.16129	45.1148
Secretory carrier-associated membrane protein 3 OS=Homo sapiens GN=SCAMP3 PE=1 SV=3 -	SCAM3	O14828	1.15841	38.2623
Protein phosphatase 1 regulatory subunit 7 OS=Homo sapiens GN=PPP1R7 PE=1 SV=1 -	PP1R7	Q15435	1.15645	41.5385
Thioredoxin-dependent peroxide reductase, mitochondrial OS=Homo sapiens GN=PRDX3 PE=1 SV=3 -	PRDX3	P30048	1.15392	27.6752
40S ribosomal protein S9 OS=Homo sapiens GN=RPS9 PE=1 SV=3 -	RS9	P46781	1.15379	22.5776
Niban-like protein 1 OS=Homo sapiens GN=FAM129B PE=1 SV=3 -	NIBL1	Q96TA1	1.15005	84.0847
Talin-1 OS=Homo sapiens GN=TLN1 PE=1 SV=3 -	TLN1	Q9Y490	1.14934	269.599
26S proteasome non-ATPase regulatory subunit 2 OS=Homo sapiens GN=PSMD2 PE=1 SV=3 -	PSMD2	Q13200	1.14919	100.136
Serotransferrin OS=Homo sapiens GN=TF PE=1 SV=3 -	TRFE	P02787	1.14745	77.0136
Platelet-activating factor acetylhydrolase IB subunit beta OS=Homo sapiens GN=PAFAH1B2 PE=1 SV=1 -	PA1B2	P68402	1.14657	25.5531
Actin, cytoplasmic 1 OS=Homo sapiens GN=ACTB PE=1 SV=1 -	ACTB	P60709	1.14568	41.7097
Sodium/potassium-transporting ATPase subunit alpha-1 OS=Homo sapiens GN=ATP1A1 PE=1 SV=1 -	AT1A1	P05023	1.14558	112.824
Gelsolin OS=Homo sapiens GN=GSN PE=1 SV=1 -	GELS	P06396	1.14312	85.6442
Protein disulfide-isomerase OS=Homo sapiens GN=P4HB PE=1 SV=3 -	PDIA1	P07237	1.139	57.0807
V-type proton ATPase subunit B, brain isoform OS=Homo sapiens GN=ATP6V1B2 PE=1 SV=3 -	VATB2	P21281	1.13828	56.4649
Elongation factor Tu, mitochondrial OS=Homo sapiens GN=TUFM PE=1 SV=2 -	EFTU	P49411	1.13637	49.5102
Unconventional myosin-Ic OS=Homo sapiens GN=MYO1C PE=1 SV=4 -	MYO1C	O00159	1.13505	121.606
Ubiquitin-conjugating enzyme E2 N OS=Homo sapiens GN=UBE2N PE=1 SV=1 -	UBE2N	P61088	1.13476	17.127
D-dopachrome decarboxylase OS=Homo sapiens GN=DDT PE=1 SV=3 -	DOPD	P30046	1.13463	12.7037
ER membrane protein complex subunit 1 OS=Homo sapiens GN=EMC1 PE=1 SV=1 -	EMC1	Q8N766	1.13394	111.689
Vigilin OS=Homo sapiens GN=HDLBP PE=1 SV=2 -	VIGLN	Q00341	1.13191	141.368
Acidic leucine-rich nuclear phosphoprotein 32 family member E OS=Homo sapiens GN=ANP32E PE=1 SV=1 -	AN32E	Q9BTT0	1.13133	30.6738
40S ribosomal protein S17 OS=Homo sapiens GN=RPS17 PE=1 SV=2 -	RS17	P08708	1.13128	15.5404
Eukaryotic translation initiation factor 3 subunit K OS=Homo sapiens GN=EIF3K PE=1 SV=1 -	EIF3K	Q9UBQ5	1.13094	25.0434
Nestin OS=Homo sapiens GN=NES PE=1 SV=2 -	NEST	P48681	1.12873	177.332
Retrotransposon-like protein 1 OS=Homo sapiens GN=RTL1 PE=3 SV=3 -	RTL1	A6NKG5	1.12857	154.95
T-complex protein 1 subunit epsilon OS=Homo sapiens GN=CCT5 PE=1 SV=1 -	TCPE	P48643	1.12604	59.6328
Coatomer subunit beta' OS=Homo sapiens GN=COPB2 PE=1 SV=2 -	COPB2	P35606	1.12594	102.422
Methionine--tRNA ligase, cytoplasmic OS=Homo sapiens GN=MARS PE=1 SV=2 -	SYMC	P56192	1.12573	101.052
AP-1 complex subunit gamma-1 OS=Homo sapiens GN=AP1G1 PE=1 SV=5 -	AP1G1	O43747	1.12565	91.2931
Proteasome subunit beta type-1 OS=Homo sapiens GN=PSMB1 PE=1 SV=2 -	PSB1	P20618	1.12435	26.4724
Ras-related protein Rab-14 OS=Homo sapiens GN=RAB14 PE=1 SV=4 -	RAB14	P61106	1.12425	23.8819
Septin-2 OS=Homo sapiens GN=SEPT2 PE=1 SV=1 -	37500	Q15019	1.12015	41.4613
Cyclin-dependent kinase 1 OS=Homo sapiens GN=CDK1 PE=1 SV=3 -	CDK1	P06493	1.11958	34.0739
Hepatoma-derived growth factor OS=Homo sapiens GN=HDGF PE=1 SV=1 -	HDGF	P51858	1.11921	26.7719
Heat shock 70 kDa protein 1B OS=Homo sapiens GN=HSPA1B PE=1 SV=1 - [HS71B_HUMAN]|Heat shock 70 kDa protein 6 OS=Homo sapiens GN=HSPA6 PE=1 SV=2 -	HSP76	P0DMV9	1.11907	70.009
Cytochrome c oxidase subunit 4 isoform 1, mitochondrial OS=Homo sapiens GN=COX4I1 PE=1 SV=1 -	COX41	P13073	1.11768	19.564
Heterogeneous nuclear ribonucleoprotein F OS=Homo sapiens GN=HNRNPF PE=1 SV=3 -	HNRPF	P52597	1.11336	45.6429
60S ribosomal protein L23a OS=Homo sapiens GN=RPL23A PE=1 SV=1 -	RL23A	P62750	1.11199	17.6841
Tropomyosin alpha-4 chain OS=Homo sapiens GN=TPM4 PE=1 SV=3 -	TPM4	P67936	1.11066	28.5045
Proteasome subunit alpha type-2 OS=Homo sapiens GN=PSMA2 PE=1 SV=2 -	PSA2	P25787	1.11047	25.8823
Cytoplasmic FMR1-interacting protein 1 OS=Homo sapiens GN=CYFIP1 PE=1 SV=1 -	CYFP1	Q7L576	1.11016	145.089
Trifunctional purine biosynthetic protein adenosine-3 OS=Homo sapiens GN=GART PE=1 SV=1 -	PUR2	P22102	1.10377	107.699
Small nuclear ribonucleoprotein Sm D1 OS=Homo sapiens GN=SNRPD1 PE=1 SV=1 -	SMD1	P62314	1.10348	13.2734
26S proteasome non-ATPase regulatory subunit 3 OS=Homo sapiens GN=PSMD3 PE=1 SV=2 -	PSMD3	O43242	1.10301	60.9395
Arginine--tRNA ligase, cytoplasmic OS=Homo sapiens GN=RARS PE=1 SV=2 -	SYRC	P54136	1.10265	75.3309
Eukaryotic translation initiation factor 3 subunit B OS=Homo sapiens GN=EIF3B PE=1 SV=3 -	EIF3B	P55884	1.10231	92.4238
Polyadenylate-binding protein 1 OS=Homo sapiens GN=PABPC1 PE=1 SV=2 -	PABP1	P11940	1.09937	70.6259
Peroxisomal multifunctional enzyme type 2 OS=Homo sapiens GN=HSD17B4 PE=1 SV=3 -	DHB4	P51659	1.09855	79.6363
Chloride intracellular channel protein 4 OS=Homo sapiens GN=CLIC4 PE=1 SV=4 -	CLIC4	Q9Y696	1.09783	28.7537
Spectrin beta chain, non-erythrocytic 2 OS=Homo sapiens GN=SPTBN2 PE=1 SV=3 -	SPTN2	O15020	1.09499	271.157
Protein S100-A11 OS=Homo sapiens GN=S100A11 PE=1 SV=2 -	S10AB	P31949	1.09415	11.7328
D-3-phosphoglycerate dehydrogenase OS=Homo sapiens GN=PHGDH PE=1 SV=4 -	SERA	O43175	1.09387	56.6144
Protein transport protein Sec23A OS=Homo sapiens GN=SEC23A PE=1 SV=2 -	SC23A	Q15436	1.09065	86.1053
40S ribosomal protein S10 OS=Homo sapiens GN=RPS10 PE=1 SV=1 -	RS10	P46783	1.08792	18.8859
Chloride intracellular channel protein 1 OS=Homo sapiens GN=CLIC1 PE=1 SV=4 -	CLIC1	O00299	1.08685	26.9057
Rho GDP-dissociation inhibitor 1 OS=Homo sapiens GN=ARHGDIA PE=1 SV=3 -	GDIR1	P52565	1.08424	23.1927
DnaJ homolog subfamily C member 13 OS=Homo sapiens GN=DNAJC13 PE=1 SV=5 -	DJC13	O75165	1.08339	254.252
Elongation factor 2 OS=Homo sapiens GN=EEF2 PE=1 SV=4 -	EF2	P13639	1.08193	95.277
Splicing factor 3B subunit 6 OS=Homo sapiens GN=SF3B6 PE=1 SV=1 -	SF3B6	Q9Y3B4	1.08162	14.5756
ADP-ribosylation factor 4 OS=Homo sapiens GN=ARF4 PE=1 SV=3 -	ARF4	P18085	1.08154	20.4977
Ras-related protein Rab-10 OS=Homo sapiens GN=RAB10 PE=1 SV=1 -	RAB10	P61026	1.08148	22.5266
Importin-7 OS=Homo sapiens GN=IPO7 PE=1 SV=1 -	IPO7	O95373	1.08041	119.44
26S proteasome non-ATPase regulatory subunit 11 OS=Homo sapiens GN=PSMD11 PE=1 SV=3 -	PSD11	O00231	1.08014	47.434
Protein virilizer homolog OS=Homo sapiens GN=KIAA1429 PE=1 SV=2 -	VIR	Q69YN4	1.07935	201.898
Spectrin alpha chain, non-erythrocytic 1 OS=Homo sapiens GN=SPTAN1 PE=1 SV=3 -	SPTN1	Q13813	1.07658	284.364
CDGSH iron-sulfur domain-containing protein 2 OS=Homo sapiens GN=CISD2 PE=1 SV=1 -	CISD2	Q8N5K1	1.07648	15.2685
Interleukin enhancer-binding factor 2 OS=Homo sapiens GN=ILF2 PE=1 SV=2 -	ILF2	Q12905	1.07588	43.0352
40S ribosomal protein S7 OS=Homo sapiens GN=RPS7 PE=1 SV=1 -	RS7	P62081	1.0729	22.1133
RRP12-like protein OS=Homo sapiens GN=RRP12 PE=1 SV=2 -	RRP12	Q5JTH9	1.07207	143.611
Integrin beta-1 OS=Homo sapiens GN=ITGB1 PE=1 SV=2 -	ITB1	P05556	1.07065	88.357
Protein-L-isoaspartate(D-aspartate) O-methyltransferase OS=Homo sapiens GN=PCMT1 PE=1 SV=4 -	PIMT	P22061	1.06971	24.6206
SUMO-activating enzyme subunit 2 OS=Homo sapiens GN=UBA2 PE=1 SV=2 -	SAE2	Q9UBT2	1.0694	71.1792
Translocon-associated protein subunit delta OS=Homo sapiens GN=SSR4 PE=1 SV=1 -	SSRD	P51571	1.06855	18.9866
Tumor protein D54 OS=Homo sapiens GN=TPD52L2 PE=1 SV=2 -	TPD54	O43399	1.06847	22.2243
Coronin-1A OS=Homo sapiens GN=CORO1A PE=1 SV=4 -	COR1A	P31146	1.06301	50.9938
Long-chain-fatty-acid--CoA ligase 3 OS=Homo sapiens GN=ACSL3 PE=1 SV=3 -	ACSL3	O95573	1.06266	80.3683
Dolichyl-diphosphooligosaccharide--protein glycosyltransferase subunit 1 OS=Homo sapiens GN=RPN1 PE=1 SV=1 -	RPN1	P04843	1.0617	68.5268
Myosin light polypeptide 6 OS=Homo sapiens GN=MYL6 PE=1 SV=2 -	MYL6	P60660	1.0609	16.9191
Alcohol dehydrogenase [NADP(+)] OS=Homo sapiens GN=AKR1A1 PE=1 SV=3 -	AK1A1	P14550	1.06061	36.5499
DNA-dependent protein kinase catalytic subunit OS=Homo sapiens GN=PRKDC PE=1 SV=3 -	PRKDC	P78527	1.05978	468.788
T-complex protein 1 subunit eta OS=Homo sapiens GN=CCT7 PE=1 SV=2 -	TCPH	Q99832	1.059	59.3289
Protein canopy homolog 2 OS=Homo sapiens GN=CNPY2 PE=1 SV=1 -	CNPY2	Q9Y2B0	1.05822	20.6392
Heterogeneous nuclear ribonucleoproteins C1/C2 OS=Homo sapiens GN=HNRNPC PE=1 SV=4 -	HNRPC	P07910	1.05704	33.6495
CAD protein OS=Homo sapiens GN=CAD PE=1 SV=3 -	PYR1	P27708	1.05682	242.829
Translationally-controlled tumor protein OS=Homo sapiens GN=TPT1 PE=1 SV=1 -	TCTP	P13693	1.05509	19.5826
Annexin A5 OS=Homo sapiens GN=ANXA5 PE=1 SV=2 -	ANXA5	P08758	1.05495	35.9144
ATP-dependent 6-phosphofructokinase, muscle type OS=Homo sapiens GN=PFKM PE=1 SV=2 -	PFKAM	P08237	1.05322	85.1284
Eukaryotic translation initiation factor 3 subunit C OS=Homo sapiens GN=EIF3C PE=1 SV=1 -	EIF3C	Q99613	1.05318	105.278
14-3-3 protein gamma OS=Homo sapiens GN=YWHAG PE=1 SV=2 -	1433G	P61981	1.0506	28.2849
Proliferation-associated protein 2G4 OS=Homo sapiens GN=PA2G4 PE=1 SV=3 -	PA2G4	Q9UQ80	1.04912	43.7592
40S ribosomal protein S24 OS=Homo sapiens GN=RPS24 PE=1 SV=1 -	RS24	P62847	1.0476	15.4134
Eukaryotic translation initiation factor 3 subunit A OS=Homo sapiens GN=EIF3A PE=1 SV=1 -	EIF3A	Q14152	1.04692	166.468
Eukaryotic translation initiation factor 3 subunit L OS=Homo sapiens GN=EIF3L PE=1 SV=1 -	EIF3L	Q9Y262	1.04304	66.6844
Basic leucine zipper and W2 domain-containing protein 2 OS=Homo sapiens GN=BZW2 PE=1 SV=1 -	BZW2	Q9Y6E2	1.0425	48.132
Aldose reductase OS=Homo sapiens GN=AKR1B1 PE=1 SV=3 -	ALDR	P15121	1.04129	35.8305
Glycogen debranching enzyme OS=Homo sapiens GN=AGL PE=1 SV=3 -	GDE	P35573	1.04023	174.652
Phosphoribosylformylglycinamidine synthase OS=Homo sapiens GN=PFAS PE=1 SV=4 -	PUR4	O15067	1.04022	144.643
Aminopeptidase B OS=Homo sapiens GN=RNPEP PE=1 SV=2 -	AMPB	Q9H4A4	1.03667	72.5495
Baculoviral IAP repeat-containing protein 6 OS=Homo sapiens GN=BIRC6 PE=1 SV=2 -	BIRC6	Q9NR09	1.03573	529.919
Myb-binding protein 1A OS=Homo sapiens GN=MYBBP1A PE=1 SV=2 -	MBB1A	Q9BQG0	1.03541	148.762
Phosphoglycerate kinase 1 OS=Homo sapiens GN=PGK1 PE=1 SV=3 -	PGK1	P00558	1.032	44.5861
Proteasome activator complex subunit 4 OS=Homo sapiens GN=PSME4 PE=1 SV=2 -	PSME4	Q14997	1.03196	211.199
Endoplasmic reticulum aminopeptidase 1 OS=Homo sapiens GN=ERAP1 PE=1 SV=3 -	ERAP1	Q9NZ08	1.03085	107.166
Dihydrolipoyllysine-residue acetyltransferase component of pyruvate dehydrogenase complex, mitochondrial OS=Homo sapiens GN=DLAT PE=1 SV=3 -	ODP2	P10515	1.03058	68.9531
UDP-glucose:glycoprotein glucosyltransferase 1 OS=Homo sapiens GN=UGGT1 PE=1 SV=3 -	UGGG1	Q9NYU2	1.03043	177.078
Probable ATP-dependent RNA helicase DDX5 OS=Homo sapiens GN=DDX5 PE=1 SV=1 -	DDX5	P17844	1.03027	69.1047
Proteasome subunit alpha type-7 OS=Homo sapiens GN=PSMA7 PE=1 SV=1 -	PSA7	O14818	1.02922	27.8696
Sepiapterin reductase OS=Homo sapiens GN=SPR PE=1 SV=1 -	SPRE	P35270	1.02661	28.0308
Stathmin OS=Homo sapiens GN=STMN1 PE=1 SV=3 -	STMN1	P16949	1.02634	17.292
Heterogeneous nuclear ribonucleoprotein K OS=Homo sapiens GN=HNRNPK PE=1 SV=1 -	HNRPK	P61978	1.026	50.9444
Dynactin subunit 2 OS=Homo sapiens GN=DCTN2 PE=1 SV=4 -	DCTN2	Q13561	1.02572	44.2039
Transmembrane emp24 domain-containing protein 10 OS=Homo sapiens GN=TMED10 PE=1 SV=2 -	TMEDA	P49755	1.02338	24.96
Glycine amidinotransferase, mitochondrial OS=Homo sapiens GN=GATM PE=1 SV=1 -	GATM	P50440	1.02248	48.4243
Probable ATP-dependent RNA helicase DDX17 OS=Homo sapiens GN=DDX17 PE=1 SV=2 -	DDX17	Q92841	1.01754	80.222
DNA damage-binding protein 1 OS=Homo sapiens GN=DDB1 PE=1 SV=1 -	DDB1	Q16531	1.01702	126.887
Vacuolar protein sorting-associated protein 13C OS=Homo sapiens GN=VPS13C PE=1 SV=1 -	VP13C	Q709C8	1.01648	422.124
Importin-9 OS=Homo sapiens GN=IPO9 PE=1 SV=3 -	IPO9	Q96P70	1.01301	115.889
Stress-induced-phosphoprotein 1 OS=Homo sapiens GN=STIP1 PE=1 SV=1 -	STIP1	P31948	1.01087	62.5994
Actin-related protein 3 OS=Homo sapiens GN=ACTR3 PE=1 SV=3 -	ARP3	P61158	1.01065	47.341
Heterogeneous nuclear ribonucleoprotein H OS=Homo sapiens GN=HNRNPH1 PE=1 SV=4 -	HNRH1	P31943	1.00838	49.1984
Vinculin OS=Homo sapiens GN=VCL PE=1 SV=4 -	VINC	P18206	1.00755	123.722
Extended synaptotagmin-1 OS=Homo sapiens GN=ESYT1 PE=1 SV=1 -	ESYT1	Q9BSJ8	1.00438	122.78
Insulin-degrading enzyme OS=Homo sapiens GN=IDE PE=1 SV=4 -	IDE	P14735	1.0029	117.893
40S ribosomal protein S8 OS=Homo sapiens GN=RPS8 PE=1 SV=2 -	RS8	P62241	1.00269	24.1902
Voltage-dependent anion-selective channel protein 2 OS=Homo sapiens GN=VDAC2 PE=1 SV=2 -	VDAC2	P45880	1.00239	31.5465
V-type proton ATPase catalytic subunit A OS=Homo sapiens GN=ATP6V1A PE=1 SV=2 -	VATA	P38606	1.00189	68.2605
Peptidyl-prolyl cis-trans isomerase FKBP4 OS=Homo sapiens GN=FKBP4 PE=1 SV=3 -	FKBP4	Q02790	0.996388	51.7721
Tubulin beta-2B chain OS=Homo sapiens GN=TUBB2B PE=1 SV=1 - [TBB2B_HUMAN]|Tubulin beta-4B chain OS=Homo sapiens GN=TUBB4B PE=1 SV=1 -	TBB4B	Q9BVA1	0.995822	49.9209
Clathrin heavy chain 1 OS=Homo sapiens GN=CLTC PE=1 SV=5 -	CLH1	Q00610	0.993894	191.493
Glutathione peroxidase 1 OS=Homo sapiens GN=GPX1 PE=1 SV=4 -	GPX1	P07203	0.991574	22.0751
Microsomal glutathione S-transferase 3 OS=Homo sapiens GN=MGST3 PE=1 SV=1 -	MGST3	O14880	0.991156	16.5056
Eukaryotic translation initiation factor 3 subunit D OS=Homo sapiens GN=EIF3D PE=1 SV=1 -	EIF3D	O15371	0.989626	63.9324
Tubulin beta chain OS=Homo sapiens GN=TUBB PE=1 SV=2 -	TBB5	P07437	0.988234	49.639
Tubulin beta-6 chain OS=Homo sapiens GN=TUBB6 PE=1 SV=1 -	TBB6	Q9BUF5	0.987999	49.825
Deoxyuridine 5'-triphosphate nucleotidohydrolase, mitochondrial OS=Homo sapiens GN=DUT PE=1 SV=4 -	DUT	P33316	0.987769	26.5466
S-adenosylmethionine synthase isoform type-2 OS=Homo sapiens GN=MAT2A PE=1 SV=1 -	METK2	P31153	0.987412	43.6333
Nucleophosmin OS=Homo sapiens GN=NPM1 PE=1 SV=2 -	NPM	P06748	0.987334	32.5548
Plastin-2 OS=Homo sapiens GN=LCP1 PE=1 SV=6 -	PLSL	P13796	0.986728	70.2439
Putative ATP-dependent RNA helicase DHX30 OS=Homo sapiens GN=DHX30 PE=1 SV=1 -	DHX30	Q7L2E3	0.981305	133.855
Calcyphosin OS=Homo sapiens GN=CAPS PE=1 SV=1 -	CAYP1	Q13938	0.980854	20.9543
Adipocyte enhancer-binding protein 1 OS=Homo sapiens GN=AEBP1 PE=1 SV=1 -	AEBP1	Q8IUX7	0.980762	130.847
Voltage-dependent anion-selective channel protein 3 OS=Homo sapiens GN=VDAC3 PE=1 SV=1 -	VDAC3	Q9Y277	0.98027	30.6393
Heat shock 70 kDa protein 4 OS=Homo sapiens GN=HSPA4 PE=1 SV=4 -	HSP74	P34932	0.975171	94.2712
Cytosolic acyl coenzyme A thioester hydrolase OS=Homo sapiens GN=ACOT7 PE=1 SV=3 -	BACH	O00154	0.97394	41.7693
5'-nucleotidase domain-containing protein 2 OS=Homo sapiens GN=NT5DC2 PE=1 SV=1 -	NT5D2	Q9H857	0.972592	60.6797
Single-stranded DNA-binding protein, mitochondrial OS=Homo sapiens GN=SSBP1 PE=1 SV=1 -	SSBP	Q04837	0.971078	17.249
Rab GDP dissociation inhibitor alpha OS=Homo sapiens GN=GDI1 PE=1 SV=2 -	GDIA	P31150	0.970972	50.5501
GTP-binding nuclear protein Ran OS=Homo sapiens GN=RAN PE=1 SV=3 -	RAN	P62826	0.970728	24.4076
Eukaryotic translation initiation factor 3 subunit M OS=Homo sapiens GN=EIF3M PE=1 SV=1 -	EIF3M	Q7L2H7	0.96895	42.4758
Phosphatidylinositol-binding clathrin assembly protein OS=Homo sapiens GN=PICALM PE=1 SV=2 -	PICAL	Q13492	0.968457	70.71
WD repeat-containing protein 1 OS=Homo sapiens GN=WDR1 PE=1 SV=4 -	WDR1	O75083	0.963239	66.1519
Adenylate kinase 2, mitochondrial OS=Homo sapiens GN=AK2 PE=1 SV=2 -	KAD2	P54819	0.963105	26.4608
ADP/ATP translocase 2 OS=Homo sapiens GN=SLC25A5 PE=1 SV=7 -	ADT2	P05141	0.962322	32.8312
Dolichyl-diphosphooligosaccharide--protein glycosyltransferase subunit 2 OS=Homo sapiens GN=RPN2 PE=1 SV=3 -	RPN2	P04844	0.961884	69.241
Dynamin-2 OS=Homo sapiens GN=DNM2 PE=1 SV=2 -	DYN2	P50570	0.960641	98.0032
Heat shock protein 105 kDa OS=Homo sapiens GN=HSPH1 PE=1 SV=1 -	HS105	Q92598	0.960332	96.8037
Very long-chain specific acyl-CoA dehydrogenase, mitochondrial OS=Homo sapiens GN=ACADVL PE=1 SV=1 -	ACADV	P49748	0.959537	70.3454
Cytochrome c oxidase subunit 5A, mitochondrial OS=Homo sapiens GN=COX5A PE=1 SV=2 -	COX5A	P20674	0.958059	16.7517
AP-1 complex subunit beta-1 OS=Homo sapiens GN=AP1B1 PE=1 SV=2 -	AP1B1	Q10567	0.957326	104.57
DNA (cytosine-5)-methyltransferase 1 OS=Homo sapiens GN=DNMT1 PE=1 SV=2 -	DNMT1	P26358	0.955195	183.05
Alpha-aminoadipic semialdehyde dehydrogenase OS=Homo sapiens GN=ALDH7A1 PE=1 SV=5 -	AL7A1	P49419	0.953391	58.4501
Ubiquitin-conjugating enzyme E2 L3 OS=Homo sapiens GN=UBE2L3 PE=1 SV=1 -	UB2L3	P68036	0.95288	17.8502
Leukotriene A-4 hydrolase OS=Homo sapiens GN=LTA4H PE=1 SV=2 -	LKHA4	P09960	0.952745	69.2412
Peroxiredoxin-6 OS=Homo sapiens GN=PRDX6 PE=1 SV=3 -	PRDX6	P30041	0.952403	25.0192
ATP synthase subunit beta, mitochondrial OS=Homo sapiens GN=ATP5B PE=1 SV=3 -	ATPB	P06576	0.950264	56.5246
Polypyrimidine tract-binding protein 1 OS=Homo sapiens GN=PTBP1 PE=1 SV=1 -	PTBP1	P26599	0.94726	57.1856
Threonine--tRNA ligase, cytoplasmic OS=Homo sapiens GN=TARS PE=1 SV=3 -	SYTC	P26639	0.946621	83.3819
Ubiquitin carboxyl-terminal hydrolase 7 OS=Homo sapiens GN=USP7 PE=1 SV=2 -	UBP7	Q93009	0.94391	128.22
Calcium-binding mitochondrial carrier protein Aralar2 OS=Homo sapiens GN=SLC25A13 PE=1 SV=2 -	CMC2	Q9UJS0	0.943669	74.1286
Signal peptidase complex subunit 2 OS=Homo sapiens GN=SPCS2 PE=1 SV=3 -	SPCS2	Q15005	0.943078	24.9867
Endoplasmin OS=Homo sapiens GN=HSP90B1 PE=1 SV=1 -	ENPL	P14625	0.942081	92.4113
Asparagine--tRNA ligase, cytoplasmic OS=Homo sapiens GN=NARS PE=1 SV=1 -	SYNC	O43776	0.940101	62.9025
Stomatin-like protein 2, mitochondrial OS=Homo sapiens GN=STOML2 PE=1 SV=1 -	STML2	Q9UJZ1	0.935764	38.5102
Inosine triphosphate pyrophosphatase OS=Homo sapiens GN=ITPA PE=1 SV=2 -	ITPA	Q9BY32	0.934449	21.4319
Melanoma-associated antigen 4 OS=Homo sapiens GN=MAGEA4 PE=1 SV=2 -	MAGA4	P43358	0.934112	34.8775
DNA replication licensing factor MCM3 OS=Homo sapiens GN=MCM3 PE=1 SV=3 -	MCM3	P25205	0.933182	90.924
Adenylosuccinate synthetase isozyme 2 OS=Homo sapiens GN=ADSS PE=1 SV=3 -	PURA2	P30520	0.932216	50.0658
E3 ubiquitin-protein ligase listerin OS=Homo sapiens GN=LTN1 PE=1 SV=6 -	LTN1	O94822	0.930921	200.423
Rho-related GTP-binding protein RhoC OS=Homo sapiens GN=RHOC PE=1 SV=1 -	RHOC	P08134	0.930613	21.9923
Catalase OS=Homo sapiens GN=CAT PE=1 SV=3 -	CATA	P04040	0.930124	59.7188
Procollagen-lysine,2-oxoglutarate 5-dioxygenase 3 OS=Homo sapiens GN=PLOD3 PE=1 SV=1 -	PLOD3	O60568	0.929273	84.7315
40S ribosomal protein S25 OS=Homo sapiens GN=RPS25 PE=1 SV=1 -	RS25	P62851	0.927435	13.7337
E3 ubiquitin-protein ligase UBR4 OS=Homo sapiens GN=UBR4 PE=1 SV=1 -	UBR4	Q5T4S7	0.92728	573.476
Copine-3 OS=Homo sapiens GN=CPNE3 PE=1 SV=1 -	CPNE3	O75131	0.922832	60.0921
Cytoplasmic dynein 1 heavy chain 1 OS=Homo sapiens GN=DYNC1H1 PE=1 SV=5 -	DYHC1	Q14204	0.921515	532.072
Calpain small subunit 1 OS=Homo sapiens GN=CAPNS1 PE=1 SV=1 -	CPNS1	P04632	0.920958	28.2977
Transmembrane emp24 domain-containing protein 4 OS=Homo sapiens GN=TMED4 PE=1 SV=1 -	TMED4	Q7Z7H5	0.919458	25.9263
60S acidic ribosomal protein P2 OS=Homo sapiens GN=RPLP2 PE=1 SV=1 -	RLA2	P05387	0.918895	11.6578
Myosin-9 OS=Homo sapiens GN=MYH9 PE=1 SV=4 -	MYH9	P35579	0.916911	226.392
Glutathione S-transferase Mu 1 OS=Homo sapiens GN=GSTM1 PE=1 SV=3 -	GSTM1	P09488	0.916412	25.6951
C-1-tetrahydrofolate synthase, cytoplasmic OS=Homo sapiens GN=MTHFD1 PE=1 SV=3 -	C1TC	P11586	0.914897	101.495
E3 ubiquitin-protein ligase HUWE1 OS=Homo sapiens GN=HUWE1 PE=1 SV=3 -	HUWE1	Q7Z6Z7	0.911766	481.589
ADP-sugar pyrophosphatase OS=Homo sapiens GN=NUDT5 PE=1 SV=1 -	NUDT5	Q9UKK9	0.91082	24.3122
Cytochrome b-c1 complex subunit Rieske, mitochondrial OS=Homo sapiens GN=UQCRFS1 PE=1 SV=2 -	UCRI	P47985	0.906695	29.6494
Hippocalcin-like protein 1 OS=Homo sapiens GN=HPCAL1 PE=1 SV=3 -	HPCL1	P37235	0.905876	22.299
Filamin-B OS=Homo sapiens GN=FLNB PE=1 SV=2 -	FLNB	O75369	0.905438	277.99
Triokinase/FMN cyclase OS=Homo sapiens GN=TKFC PE=1 SV=2 -	TKFC	Q3LXA3	0.90431	58.91
Programmed cell death protein 10 OS=Homo sapiens GN=PDCD10 PE=1 SV=1 -	PDC10	Q9BUL8	0.901762	24.6858
Kynureninase OS=Homo sapiens GN=KYNU PE=1 SV=1 -	KYNU	Q16719	0.901064	52.3182
Regulator of nonsense transcripts 1 OS=Homo sapiens GN=UPF1 PE=1 SV=2 -	RENT1	Q92900	0.898416	124.267
T-complex protein 1 subunit alpha OS=Homo sapiens GN=TCP1 PE=1 SV=1 -	TCPA	P17987	0.893987	60.3056
Protein transport protein Sec23B OS=Homo sapiens GN=SEC23B PE=1 SV=2 -	SC23B	Q15437	0.891588	86.4235
Serine-protein kinase ATM OS=Homo sapiens GN=ATM PE=1 SV=4 -	ATM	Q13315	0.889367	350.462
Glyceraldehyde-3-phosphate dehydrogenase OS=Homo sapiens GN=GAPDH PE=1 SV=3 -	G3P	P04406	0.888116	36.0304
Melanotransferrin OS=Homo sapiens GN=MFI2 PE=1 SV=2 -	TRFM	P08582	0.885613	80.1633
Golgin subfamily B member 1 OS=Homo sapiens GN=GOLGB1 PE=1 SV=2 -	GOGB1	Q14789	0.884261	375.79
Actin-related protein 2/3 complex subunit 2 OS=Homo sapiens GN=ARPC2 PE=1 SV=1 -	ARPC2	O15144	0.884181	34.3115
Cysteine and glycine-rich protein 1 OS=Homo sapiens GN=CSRP1 PE=1 SV=3 -	CSRP1	P21291	0.882417	20.5538
N-alpha-acetyltransferase 15, NatA auxiliary subunit OS=Homo sapiens GN=NAA15 PE=1 SV=1 -	NAA15	Q9BXJ9	0.882372	101.208
14-3-3 protein beta/alpha OS=Homo sapiens GN=YWHAB PE=1 SV=3 -	1433B	P31946	0.879882	28.0648
Eukaryotic translation initiation factor 5B OS=Homo sapiens GN=EIF5B PE=1 SV=4 -	IF2P	O60841	0.874742	138.742
Coactosin-like protein OS=Homo sapiens GN=COTL1 PE=1 SV=3 -	COTL1	Q14019	0.874273	15.935
ATP synthase subunit O, mitochondrial OS=Homo sapiens GN=ATP5O PE=1 SV=1 -	ATPO	P48047	0.871942	23.2627
Proteasome subunit alpha type-1 OS=Homo sapiens GN=PSMA1 PE=1 SV=1 -	PSA1	P25786	0.868059	29.5369
Complement factor B OS=Homo sapiens GN=CFB PE=1 SV=2 -	CFAB	P00751	0.867557	85.4785
Transmembrane emp24 domain-containing protein 2 OS=Homo sapiens GN=TMED2 PE=1 SV=1 -	TMED2	Q15363	0.867357	22.7464
Peptidyl-prolyl cis-trans isomerase B OS=Homo sapiens GN=PPIB PE=1 SV=2 -	PPIB	P23284	0.866438	23.7275
Dihydropyrimidinase-related protein 2 OS=Homo sapiens GN=DPYSL2 PE=1 SV=1 -	DPYL2	Q16555	0.865248	62.2546
78 kDa glucose-regulated protein OS=Homo sapiens GN=HSPA5 PE=1 SV=2 -	GRP78	P11021	0.863239	72.2884
Protein phosphatase 1 regulatory subunit 14B OS=Homo sapiens GN=PPP1R14B PE=1 SV=3 -	PP14B	Q96C90	0.86323	15.901
Splicing factor 3A subunit 1 OS=Homo sapiens GN=SF3A1 PE=1 SV=1 -	SF3A1	Q15459	0.862334	88.8305
Peroxiredoxin-2 OS=Homo sapiens GN=PRDX2 PE=1 SV=5 -	PRDX2	P32119	0.862323	21.8782
Serine/threonine-protein phosphatase 2A 65 kDa regulatory subunit A alpha isoform OS=Homo sapiens GN=PPP2R1A PE=1 SV=4 -	2AAA	P30153	0.862282	65.2669
Peptidyl-prolyl cis-trans isomerase A OS=Homo sapiens GN=PPIA PE=1 SV=2 -	PPIA	P62937	0.862095	18.0009
60S ribosomal protein L15 OS=Homo sapiens GN=RPL15 PE=1 SV=2 -	RL15	P61313	0.86031	24.1311
60S ribosomal protein L18a OS=Homo sapiens GN=RPL18A PE=1 SV=2 -	RL18A	Q02543	0.859811	20.7489
Proteasome activator complex subunit 3 OS=Homo sapiens GN=PSME3 PE=1 SV=1 -	PSME3	P61289	0.855022	29.4876
AP-2 complex subunit alpha-2 OS=Homo sapiens GN=AP2A2 PE=1 SV=2 -	AP2A2	O94973	0.853186	103.895
Nucleosome assembly protein 1-like 1 OS=Homo sapiens GN=NAP1L1 PE=1 SV=1 -	NP1L1	P55209	0.851587	45.3459
Plastin-3 OS=Homo sapiens GN=PLS3 PE=1 SV=4 -	PLST	P13797	0.851585	70.7662
NAD(P) transhydrogenase, mitochondrial OS=Homo sapiens GN=NNT PE=1 SV=3 -	NNTM	Q13423	0.846694	113.823
Histone-binding protein RBBP4 OS=Homo sapiens GN=RBBP4 PE=1 SV=3 -	RBBP4	Q09028	0.846435	47.6261
Glycogen phosphorylase, liver form OS=Homo sapiens GN=PYGL PE=1 SV=4 -	PYGL	P06737	0.84534	97.087
Rab GDP dissociation inhibitor beta OS=Homo sapiens GN=GDI2 PE=1 SV=2 -	GDIB	P50395	0.844678	50.6309
1,4-alpha-glucan-branching enzyme OS=Homo sapiens GN=GBE1 PE=1 SV=3 -	GLGB	Q04446	0.844507	80.4226
Poly [ADP-ribose] polymerase 14 OS=Homo sapiens GN=PARP14 PE=1 SV=3 -	PAR14	Q460N5	0.842945	202.672
Bifunctional purine biosynthesis protein PURH OS=Homo sapiens GN=ATIC PE=1 SV=3 -	PUR9	P31939	0.837485	64.5753
Isocitrate dehydrogenase [NAD] subunit alpha, mitochondrial OS=Homo sapiens GN=IDH3A PE=1 SV=1 -	IDH3A	P50213	0.835648	39.5661
Histone deacetylase 2 OS=Homo sapiens GN=HDAC2 PE=1 SV=2 -	HDAC2	Q92769	0.830978	55.3288
Prefoldin subunit 3 OS=Homo sapiens GN=VBP1 PE=1 SV=3 -	PFD3	P61758	0.830862	22.6434
Ubiquitin carboxyl-terminal hydrolase 14 OS=Homo sapiens GN=USP14 PE=1 SV=3 -	UBP14	P54578	0.828196	56.033
Calpain-1 catalytic subunit OS=Homo sapiens GN=CAPN1 PE=1 SV=1 -	CAN1	P07384	0.828042	81.8382
Transcription elongation regulator 1 OS=Homo sapiens GN=TCERG1 PE=1 SV=2 -	TCRG1	O14776	0.825235	123.823
Acylamino-acid-releasing enzyme OS=Homo sapiens GN=APEH PE=1 SV=4 -	ACPH	P13798	0.823995	81.1726
Ras-related protein Rab-1B OS=Homo sapiens GN=RAB1B PE=1 SV=1 -	RAB1B	Q9H0U4	0.822867	22.1572
Eukaryotic translation initiation factor 6 OS=Homo sapiens GN=EIF6 PE=1 SV=1 -	IF6	P56537	0.822427	26.5822
High mobility group protein B3 OS=Homo sapiens GN=HMGB3 PE=1 SV=4 -	HMGB3	O15347	0.821908	22.9654
Proteasome-associated protein ECM29 homolog OS=Homo sapiens GN=ECM29 PE=1 SV=2 -	ECM29	Q5VYK3	0.819379	204.16
NADH-ubiquinone oxidoreductase 75 kDa subunit, mitochondrial OS=Homo sapiens GN=NDUFS1 PE=1 SV=3 -	NDUS1	P28331	0.817356	79.4165
Inosine-5'-monophosphate dehydrogenase 2 OS=Homo sapiens GN=IMPDH2 PE=1 SV=2 -	IMDH2	P12268	0.817225	55.7696
Aspartate--tRNA ligase, cytoplasmic OS=Homo sapiens GN=DARS PE=1 SV=2 -	SYDC	P14868	0.813462	57.1
Laminin subunit alpha-4 OS=Homo sapiens GN=LAMA4 PE=1 SV=4 -	LAMA4	Q16363	0.812128	202.397
Proteasome subunit beta type-2 OS=Homo sapiens GN=PSMB2 PE=1 SV=1 -	PSB2	P49721	0.81017	22.8217
T-complex protein 1 subunit theta OS=Homo sapiens GN=CCT8 PE=1 SV=4 -	TCPQ	P50990	0.807564	59.5825
RNA-binding protein 3 OS=Homo sapiens GN=RBM3 PE=1 SV=1 -	RBM3	P98179	0.805903	17.16
Sorting nexin-3 OS=Homo sapiens GN=SNX3 PE=1 SV=3 -	SNX3	O60493	0.805555	18.7508
Acetyl-CoA carboxylase 1 OS=Homo sapiens GN=ACACA PE=1 SV=2 -	ACACA	Q13085	0.805284	265.385
S-phase kinase-associated protein 1 OS=Homo sapiens GN=SKP1 PE=1 SV=2 -	SKP1	P63208	0.804011	18.6462
Small nuclear ribonucleoprotein-associated proteins B and B' OS=Homo sapiens GN=SNRPB PE=1 SV=2 -	RSMB	P14678	0.802501	24.5937
Thioredoxin domain-containing protein 5 OS=Homo sapiens GN=TXNDC5 PE=1 SV=2 -	TXND5	Q8NBS9	0.80076	47.5987
Annexin A6 OS=Homo sapiens GN=ANXA6 PE=1 SV=3 -	ANXA6	P08133	0.795053	75.8256
Calreticulin OS=Homo sapiens GN=CALR PE=1 SV=1 -	CALR	P27797	0.79448	48.1118
Succinate dehydrogenase [ubiquinone] iron-sulfur subunit, mitochondrial OS=Homo sapiens GN=SDHB PE=1 SV=3 -	SDHB	P21912	0.794098	31.6088
ADP-ribosylation factor-like protein 8A OS=Homo sapiens GN=ARL8A PE=1 SV=1 -	ARL8A	Q96BM9	0.793783	21.402
Phosphate carrier protein, mitochondrial OS=Homo sapiens GN=SLC25A3 PE=1 SV=2 -	MPCP	Q00325	0.793593	40.0687
Cofilin-1 OS=Homo sapiens GN=CFL1 PE=1 SV=3 -	COF1	P23528	0.792435	18.4907
tRNA (cytosine(34)-C(5))-methyltransferase OS=Homo sapiens GN=NSUN2 PE=1 SV=2 -	NSUN2	Q08J23	0.78877	86.4158
Nucleolin OS=Homo sapiens GN=NCL PE=1 SV=3 -	NUCL	P19338	0.78654	76.5684
T-complex protein 1 subunit delta OS=Homo sapiens GN=CCT4 PE=1 SV=4 -	TCPD	P50991	0.78493	57.8878
Exportin-7 OS=Homo sapiens GN=XPO7 PE=1 SV=3 -	XPO7	Q9UIA9	0.78112	123.828
Surfeit locus protein 4 OS=Homo sapiens GN=SURF4 PE=1 SV=3 -	SURF4	O15260	0.780475	30.3738
Cell division control protein 42 homolog OS=Homo sapiens GN=CDC42 PE=1 SV=2 -	CDC42	P60953	0.778498	21.245
Procollagen-lysine,2-oxoglutarate 5-dioxygenase 1 OS=Homo sapiens GN=PLOD1 PE=1 SV=2 -	PLOD1	Q02809	0.778172	83.4974
Glucosamine 6-phosphate N-acetyltransferase OS=Homo sapiens GN=GNPNAT1 PE=1 SV=1 -	GNA1	Q96EK6	0.776934	20.7356
Cathepsin B OS=Homo sapiens GN=CTSB PE=1 SV=3 -	CATB	P07858	0.776568	37.7968
Receptor of activated protein C kinase 1 OS=Homo sapiens GN=RACK1 PE=1 SV=3 -	RACK1	P63244	0.775714	35.0546
Eukaryotic translation initiation factor 2 subunit 1 OS=Homo sapiens GN=EIF2S1 PE=1 SV=3 -	IF2A	P05198	0.775472	36.0894
Porphobilinogen deaminase OS=Homo sapiens GN=HMBS PE=1 SV=2 -	HEM3	P08397	0.775302	39.3056
POTE ankyrin domain family member E OS=Homo sapiens GN=POTEE PE=1 SV=3 -	POTEE	Q6S8J3	0.772737	121.286
Dystonin OS=Homo sapiens GN=DST PE=1 SV=4 -	DYST	Q03001	0.76502	860.127
Heat shock protein 75 kDa, mitochondrial OS=Homo sapiens GN=TRAP1 PE=1 SV=3 -	TRAP1	Q12931	0.764238	80.0597
Programmed cell death protein 6 OS=Homo sapiens GN=PDCD6 PE=1 SV=1 -	PDCD6	O75340	0.761072	21.8548
Glutathione S-transferase P OS=Homo sapiens GN=GSTP1 PE=1 SV=2 -	GSTP1	P09211	0.760878	23.341
14-3-3 protein eta OS=Homo sapiens GN=YWHAH PE=1 SV=4 -	1433F	Q04917	0.756869	28.201
28 kDa heat- and acid-stable phosphoprotein OS=Homo sapiens GN=PDAP1 PE=1 SV=1 -	HAP28	Q13442	0.755238	20.6176
Integrin alpha-V OS=Homo sapiens GN=ITGAV PE=1 SV=2 -	ITAV	P06756	0.754285	115.964
BAG family molecular chaperone regulator 2 OS=Homo sapiens GN=BAG2 PE=1 SV=1 -	BAG2	O95816	0.753061	23.7572
Tubulin alpha-1C chain OS=Homo sapiens GN=TUBA1C PE=1 SV=1 -	TBA1C	Q9BQE3	0.751759	49.8635
Rho GTPase-activating protein 1 OS=Homo sapiens GN=ARHGAP1 PE=1 SV=1 -	RHG01	Q07960	0.751469	50.4042
Alkyldihydroxyacetonephosphate synthase, peroxisomal OS=Homo sapiens GN=AGPS PE=1 SV=1 -	ADAS	O00116	0.748555	72.8658
Tubulin-specific chaperone A OS=Homo sapiens GN=TBCA PE=1 SV=3 -	TBCA	O75347	0.748248	12.8467
60S ribosomal protein L4 OS=Homo sapiens GN=RPL4 PE=1 SV=5 -	RL4	P36578	0.745762	47.6674
Hypoxanthine-guanine phosphoribosyltransferase OS=Homo sapiens GN=HPRT1 PE=1 SV=2 -	HPRT	P00492	0.743019	24.5636
Transgelin OS=Homo sapiens GN=TAGLN PE=1 SV=4 -	TAGL	Q01995	0.741877	22.5964
Exportin-1 OS=Homo sapiens GN=XPO1 PE=1 SV=1 -	XPO1	O14980	0.738716	123.306
Ras-related C3 botulinum toxin substrate 1 OS=Homo sapiens GN=RAC1 PE=1 SV=1 -	RAC1	P63000	0.737516	21.4362
40S ribosomal protein S4, X isoform OS=Homo sapiens GN=RPS4X PE=1 SV=2 -	RS4X	P62701	0.736275	29.5791
Fibronectin type III domain-containing protein 3B OS=Homo sapiens GN=FNDC3B PE=1 SV=2 -	FND3B	Q53EP0	0.735871	132.803
Fumarate hydratase, mitochondrial OS=Homo sapiens GN=FH PE=1 SV=3 -	FUMH	P07954	0.734905	54.6022
Ras GTPase-activating protein 1 OS=Homo sapiens GN=RASA1 PE=1 SV=1 -	RASA1	P20936	0.734063	116.329
Basement membrane-specific heparan sulfate proteoglycan core protein OS=Homo sapiens GN=HSPG2 PE=1 SV=4 -	PGBM	P98160	0.733443	468.532
Neutral alpha-glucosidase AB OS=Homo sapiens GN=GANAB PE=1 SV=3 -	GANAB	Q14697	0.73049	106.807
Glutamine--fructose-6-phosphate aminotransferase isomerizing] 1 OS=Homo sapiens GN=GFPT1 PE=1 SV=3 -	GFPT1	Q06210	0.730359	78.7563
Nidogen-1 OS=Homo sapiens GN=NID1 PE=1 SV=3 -	NID1	P14543	0.725842	136.291
Methionine aminopeptidase 2 OS=Homo sapiens GN=METAP2 PE=1 SV=1 -	MAP2	P50579	0.723861	52.8581
Protein disulfide-isomerase A6 OS=Homo sapiens GN=PDIA6 PE=1 SV=1 -	PDIA6	Q15084	0.719571	48.0913
Transgelin-2 OS=Homo sapiens GN=TAGLN2 PE=1 SV=3 -	TAGL2	P37802	0.7178	22.3772
Peroxiredoxin-5, mitochondrial OS=Homo sapiens GN=PRDX5 PE=1 SV=4 -	PRDX5	P30044	0.717234	22.0725
Fatty acid synthase OS=Homo sapiens GN=FASN PE=1 SV=3 -	FAS	P49327	0.715659	273.254
6-phosphogluconate dehydrogenase, decarboxylating OS=Homo sapiens GN=PGD PE=1 SV=3 -	6PGD	P52209	0.715286	53.106
Proteasome subunit alpha type-5 OS=Homo sapiens GN=PSMA5 PE=1 SV=3 -	PSA5	P28066	0.714733	26.3942
ES1 protein homolog, mitochondrial OS=Homo sapiens GN=C21orf33 PE=1 SV=3 -	ES1	P30042	0.708887	28.1527
Fructose-bisphosphate aldolase C OS=Homo sapiens GN=ALDOC PE=1 SV=2 -	ALDOC	P09972	0.706093	39.4312
DNA replication licensing factor MCM2 OS=Homo sapiens GN=MCM2 PE=1 SV=4 -	MCM2	P49736	0.70598	101.832
Protein disulfide-isomerase A4 OS=Homo sapiens GN=PDIA4 PE=1 SV=2 -	PDIA4	P13667	0.70339	72.887
Prolyl endopeptidase OS=Homo sapiens GN=PREP PE=1 SV=2 -	PPCE	P48147	0.701372	80.648
40S ribosomal protein S12 OS=Homo sapiens GN=RPS12 PE=1 SV=3 -	RS12	P25398	0.700972	14.5055
Glutathione synthetase OS=Homo sapiens GN=GSS PE=1 SV=1 -	GSHB	P48637	0.70034	52.3523
6-phosphogluconolactonase OS=Homo sapiens GN=PGLS PE=1 SV=2 -	6PGL	O95336	0.700276	27.5296
Tenascin OS=Homo sapiens GN=TNC PE=1 SV=3 -	TENA	P24821	0.699182	240.7
Dedicator of cytokinesis protein 5 OS=Homo sapiens GN=DOCK5 PE=1 SV=3 -	DOCK5	Q9H7D0	0.698387	215.172
Spliceosome RNA helicase DDX39B OS=Homo sapiens GN=DDX39B PE=1 SV=1 -	DX39B	Q13838	0.6938	48.9599
Poly(rC)-binding protein 1 OS=Homo sapiens GN=PCBP1 PE=1 SV=2 -	PCBP1	Q15365	0.692723	37.4739
Chondroitin sulfate proteoglycan 4 OS=Homo sapiens GN=CSPG4 PE=1 SV=2 -	CSPG4	Q6UVK1	0.692198	250.382
Tubulin beta-4A chain OS=Homo sapiens GN=TUBB4A PE=1 SV=2 - TBB4A_HUMAN]|Tubulin beta-4B chain OS=Homo sapiens GN=TUBB4B PE=1 SV=1 -	TBB4B	P04350	0.69041	49.5539
3-hydroxyacyl-CoA dehydrogenase type-2 OS=Homo sapiens GN=HSD17B10 PE=1 SV=3 -	HCD2	Q99714	0.689848	26.9061
Adenylate kinase isoenzyme 1 OS=Homo sapiens GN=AK1 PE=1 SV=3 -	KAD1	P00568	0.689823	21.6213
Cleavage and polyadenylation specificity factor subunit 5 OS=Homo sapiens GN=NUDT21 PE=1 SV=1 -	CPSF5	O43809	0.689473	26.2107
Obg-like ATPase 1 OS=Homo sapiens GN=OLA1 PE=1 SV=2 -	OLA1	Q9NTK5	0.687703	44.7153
Peroxiredoxin-4 OS=Homo sapiens GN=PRDX4 PE=1 SV=1 -	PRDX4	Q13162	0.683155	30.5208
Actin-related protein 2/3 complex subunit 4 OS=Homo sapiens GN=ARPC4 PE=1 SV=3 -	ARPC4	P59998	0.683051	19.6543
Proteasome subunit beta type-5 OS=Homo sapiens GN=PSMB5 PE=1 SV=3 -	PSB5	P28074	0.680951	28.4622
Ran-specific GTPase-activating protein OS=Homo sapiens GN=RANBP1 PE=1 SV=1 -	RANG	P43487	0.680893	23.2956
Ribosome-binding protein 1 OS=Homo sapiens GN=RRBP1 PE=1 SV=4 -	RRBP1	Q9P2E9	0.680175	152.381
Plectin OS=Homo sapiens GN=PLEC PE=1 SV=3 -	PLEC	Q15149	0.674381	531.466
Annexin A1 OS=Homo sapiens GN=ANXA1 PE=1 SV=2 -	ANXA1	P04083	0.671891	38.69
Calcyclin-binding protein OS=Homo sapiens GN=CACYBP PE=1 SV=2 -	CYBP	Q9HB71	0.671582	26.1936
T-complex protein 1 subunit gamma OS=Homo sapiens GN=CCT3 PE=1 SV=4 -	TCPG	P49368	0.667799	60.4953
Sacsin OS=Homo sapiens GN=SACS PE=1 SV=2 -	SACS	Q9NZJ4	0.666928	520.795
Mannose-P-dolichol utilization defect 1 protein OS=Homo sapiens GN=MPDU1 PE=1 SV=2 -	MPU1	O75352	0.665489	26.6205
Ras-related protein Rab-5C OS=Homo sapiens GN=RAB5C PE=1 SV=2 -	RAB5C	P51148	0.664765	23.4678
Ras-related protein Rab-7a OS=Homo sapiens GN=RAB7A PE=1 SV=1 -	RAB7A	P51149	0.663225	23.4748
Protein ABHD14B OS=Homo sapiens GN=ABHD14B PE=1 SV=1 -	ABHEB	Q96IU4	0.661829	22.3316
60S ribosomal protein L11 OS=Homo sapiens GN=RPL11 PE=1 SV=2 -	RL11	P62913	0.661492	20.2396
Small nuclear ribonucleoprotein E OS=Homo sapiens GN=SNRPE PE=1 SV=1 -	RUXE	P62304	0.659846	10.7966
Galectin-1 OS=Homo sapiens GN=LGALS1 PE=1 SV=2 -	LEG1	P09382	0.656376	14.7062
Heat shock protein beta-1 OS=Homo sapiens GN=HSPB1 PE=1 SV=2 -	HSPB1	P04792	0.655262	22.7685
Eukaryotic translation initiation factor 5A-1 OS=Homo sapiens GN=EIF5A PE=1 SV=2 -	IF5A1	P63241	0.653515	16.8214
Dihydropyrimidinase-related protein 3 OS=Homo sapiens GN=DPYSL3 PE=1 SV=1 -	DPYL3	Q14195	0.650074	61.9241
Large proline-rich protein BAG6 OS=Homo sapiens GN=BAG6 PE=1 SV=2 -	BAG6	P46379	0.646407	119.334
Phosphatidylethanolamine-binding protein 1 OS=Homo sapiens GN=PEBP1 PE=1 SV=3 -	PEBP1	P30086	0.64303	21.0437
4F2 cell-surface antigen heavy chain OS=Homo sapiens GN=SLC3A2 PE=1 SV=3 -	4F2	P08195	0.642576	67.9517
Neuroblast differentiation-associated protein AHNAK OS=Homo sapiens GN=AHNAK PE=1 SV=2 -	AHNK	Q09666	0.640247	628.699
Chromodomain-helicase-DNA-binding protein 4 OS=Homo sapiens GN=CHD4 PE=1 SV=2 -	CHD4	Q14839	0.636115	217.867
14-3-3 protein epsilon OS=Homo sapiens GN=YWHAE PE=1 SV=1 -	1433E	P62258	0.635121	29.1554
Cytoplasmic aconitate hydratase OS=Homo sapiens GN=ACO1 PE=1 SV=3 -	ACOC	P21399	0.633473	98.3366
Ferritin light chain OS=Homo sapiens GN=FTL PE=1 SV=2 -	FRIL	P02792	0.632597	20.0071
Ubiquitin-conjugating enzyme E2 D3 OS=Homo sapiens GN=UBE2D3 PE=1 SV=1 -	UB2D3	P61077	0.632493	16.6764
Gamma-enolase OS=Homo sapiens GN=ENO2 PE=1 SV=3 -	ENOG	P09104	0.63136	47.239
Vacuolar protein-sorting-associated protein 25 OS=Homo sapiens GN=VPS25 PE=1 SV=1 -	VPS25	Q9BRG1	0.629262	20.7345
Phosphoglycerate mutase 2 OS=Homo sapiens GN=PGAM2 PE=1 SV=3 -	PGAM2	P15259	0.629119	28.7478
Superoxide dismutase Cu-Zn] OS=Homo sapiens GN=SOD1 PE=1 SV=2 -	SODC	P00441	0.622715	15.9259
SWI/SNF complex subunit SMARCC2 OS=Homo sapiens GN=SMARCC2 PE=1 SV=1 -	SMRC2	Q8TAQ2	0.61913	132.797
Hemoglobin subunit alpha OS=Homo sapiens GN=HBA1 PE=1 SV=2 -	HBA	P69905	0.615565	15.2479
Nuclear factor NF-kappa-B p105 subunit OS=Homo sapiens GN=NFKB1 PE=1 SV=2 -	NFKB1	P19838	0.615379	105.29
Cytochrome b5 type B OS=Homo sapiens GN=CYB5B PE=1 SV=2 -	CYB5B	O43169	0.615166	16.322
Prolyl 4-hydroxylase subunit alpha-1 OS=Homo sapiens GN=P4HA1 PE=1 SV=2 -	P4HA1	P13674	0.614143	61.011
Eukaryotic translation initiation factor 2 subunit 3 OS=Homo sapiens GN=EIF2S3 PE=1 SV=3 -	IF2G	P41091	0.609936	51.0772
Eukaryotic initiation factor 4A-II OS=Homo sapiens GN=EIF4A2 PE=1 SV=2 -	IF4A2	Q14240	0.608351	46.3728
Tubulin alpha-1A chain OS=Homo sapiens GN=TUBA1A PE=1 SV=1 -	TBA1A	Q71U36	0.608019	50.1036
UBX domain-containing protein 1 OS=Homo sapiens GN=UBXN1 PE=1 SV=2 -	UBXN1	Q04323	0.602973	33.3049
Proteolipid protein 2 OS=Homo sapiens GN=PLP2 PE=1 SV=1 -	PLP2	Q04941	0.597077	16.6797
14-3-3 protein zeta/delta OS=Homo sapiens GN=YWHAZ PE=1 SV=1 -	1433Z	P63104	0.589312	27.7277
NADH-cytochrome b5 reductase 3 OS=Homo sapiens GN=CYB5R3 PE=1 SV=3 -	NB5R3	P00387	0.587968	34.2127
Perilipin-3 OS=Homo sapiens GN=PLIN3 PE=1 SV=3 -	PLIN3	O60664	0.585581	47.0459
Peroxiredoxin-1 OS=Homo sapiens GN=PRDX1 PE=1 SV=1 -	PRDX1	Q06830	0.583231	22.0963
Transmembrane emp24 domain-containing protein 9 OS=Homo sapiens GN=TMED9 PE=1 SV=2 -	TMED9	Q9BVK6	0.581424	27.2602
Aldehyde dehydrogenase family 16 member A1 OS=Homo sapiens GN=ALDH16A1 PE=1 SV=2 -	A16A1	Q8IZ83	0.578832	85.0737
DNA repair protein RAD50 OS=Homo sapiens GN=RAD50 PE=1 SV=1 -	RAD50	Q92878	0.578806	153.797
GTPase HRas OS=Homo sapiens GN=HRAS PE=1 SV=1 -	RASH	P01112	0.57716	21.2846
Dolichol-phosphate mannosyltransferase subunit 1 OS=Homo sapiens GN=DPM1 PE=1 SV=1 -	DPM1	O60762	0.56905	29.6158
Exosome complex exonuclease RRP44 OS=Homo sapiens GN=DIS3 PE=1 SV=2 -	RRP44	Q9Y2L1	0.566137	108.934
Fatty acid-binding protein, epidermal OS=Homo sapiens GN=FABP5 PE=1 SV=3 -	FABP5	Q01469	0.566	15.1546
Serine/threonine-protein phosphatase 2A 55 kDa regulatory subunit B alpha isoform OS=Homo sapiens GN=PPP2R2A PE=1 SV=1 -	2ABA	P63151	0.56579	51.6595
Persulfide dioxygenase ETHE1, mitochondrial OS=Homo sapiens GN=ETHE1 PE=1 SV=2 -	ETHE1	O95571	0.563003	27.8551
Cytoskeleton-associated protein 4 OS=Homo sapiens GN=CKAP4 PE=1 SV=2 -	CKAP4	Q07065	0.554373	65.9827
ATP-dependent 6-phosphofructokinase, liver type OS=Homo sapiens GN=PFKL PE=1 SV=6 -	PFKAL	P17858	0.550357	84.9642
Peptidyl-prolyl cis-trans isomerase FKBP3 OS=Homo sapiens GN=FKBP3 PE=1 SV=1 -	FKBP3	Q00688	0.550145	25.1613
Sorcin OS=Homo sapiens GN=SRI PE=1 SV=1 -	SORCN	P30626	0.537013	21.6624
Cofilin-2 OS=Homo sapiens GN=CFL2 PE=1 SV=1 -	COF2	Q9Y281	0.536397	18.7249
Esterase OVCA2 OS=Homo sapiens GN=OVCA2 PE=1 SV=1 -	OVCA2	Q8WZ82	0.530273	24.4025
ADP-ribosylation factor 3 OS=Homo sapiens GN=ARF3 PE=1 SV=2 -	ARF3	P61204	0.52868	20.5877
ATP synthase subunit gamma, mitochondrial OS=Homo sapiens GN=ATP5C1 PE=1 SV=1 -	ATPG	P36542	0.527609	32.9753
EH domain-containing protein 1 OS=Homo sapiens GN=EHD1 PE=1 SV=2 -	EHD1	Q9H4M9	0.524062	60.5887
Beta-enolase OS=Homo sapiens GN=ENO3 PE=1 SV=5 -	ENOB	P13929	0.52111	46.9573
Heat shock cognate 71 kDa protein OS=Homo sapiens GN=HSPA8 PE=1 SV=1 -	HSP7C	P11142	0.513166	70.8542
Non-POU domain-containing octamer-binding protein OS=Homo sapiens GN=NONO PE=1 SV=4 -	NONO	Q15233	0.512486	54.1973
Heterogeneous nuclear ribonucleoprotein R OS=Homo sapiens GN=HNRNPR PE=1 SV=1 -	HNRPR	O43390	0.512231	70.8993
Squamous cell carcinoma antigen recognized by T-cells 3 OS=Homo sapiens GN=SART3 PE=1 SV=1 -	SART3	Q15020	0.512056	109.865
Prostatic acid phosphatase OS=Homo sapiens GN=ACPP PE=1 SV=3 -	PPAP	P15309	0.511723	44.5375
Very-long-chain 3-oxoacyl-CoA reductase OS=Homo sapiens GN=HSD17B12 PE=1 SV=2 -	DHB12	Q53GQ0	0.510974	34.3022
Dihydrolipoyl dehydrogenase, mitochondrial OS=Homo sapiens GN=DLD PE=1 SV=2 -	DLDH	P09622	0.510523	54.143
RuvB-like 2 OS=Homo sapiens GN=RUVBL2 PE=1 SV=3 -	RUVB2	Q9Y230	0.496927	51.1246
Tubulin alpha-1B chain OS=Homo sapiens GN=TUBA1B PE=1 SV=1 -	TBA1B	P68363	0.49265	50.1196
Protein disulfide-isomerase A3 OS=Homo sapiens GN=PDIA3 PE=1 SV=4 -	PDIA3	P30101	0.492087	56.7468
RuvB-like 1 OS=Homo sapiens GN=RUVBL1 PE=1 SV=1 -	RUVB1	Q9Y265	0.488849	50.1963
cAMP-dependent protein kinase type II-alpha regulatory subunit OS=Homo sapiens GN=PRKAR2A PE=1 SV=2 -	KAP2	P13861	0.48439	45.49
Transketolase OS=Homo sapiens GN=TKT PE=1 SV=3 -	TKT	P29401	0.474399	67.8347
Adenine phosphoribosyltransferase OS=Homo sapiens GN=APRT PE=1 SV=2 -	APT	P07741	0.47357	19.5954
Glutamine--tRNA ligase OS=Homo sapiens GN=QARS PE=1 SV=1 -	SYQ	P47897	0.471844	87.7429
Prolyl 4-hydroxylase subunit alpha-2 OS=Homo sapiens GN=P4HA2 PE=1 SV=1 -	P4HA2	O15460	0.468255	60.8636
Isochorismatase domain-containing protein 2 OS=Homo sapiens GN=ISOC2 PE=1 SV=1 -	ISOC2	Q96AB3	0.457586	22.3228
Fascin OS=Homo sapiens GN=FSCN1 PE=1 SV=3 -	FSCN1	Q16658	0.450252	54.4961
Laminin subunit gamma-1 OS=Homo sapiens GN=LAMC1 PE=1 SV=3 -	LAMC1	P11047	0.446269	177.489
Proteasome subunit beta type-4 OS=Homo sapiens GN=PSMB4 PE=1 SV=4 -	PSB4	P28070	0.440825	29.1855
Cytochrome b-c1 complex subunit 1, mitochondrial OS=Homo sapiens GN=UQCRC1 PE=1 SV=3 -	QCR1	P31930	0.431078	52.6124
Cytochrome b-c1 complex subunit 2, mitochondrial OS=Homo sapiens GN=UQCRC2 PE=1 SV=3 -	QCR2	P22695	0.430981	48.4129
Ubiquitin carboxyl-terminal hydrolase isozyme L3 OS=Homo sapiens GN=UCHL3 PE=1 SV=1 -	UCHL3	P15374	0.426812	26.166
RNA cytidine acetyltransferase OS=Homo sapiens GN=NAT10 PE=1 SV=2 -	NAT10	Q9H0A0	0.425201	115.657
Alpha-1-antichymotrypsin OS=Homo sapiens GN=SERPINA3 PE=1 SV=2 -	AACT	P01011	0.417314	47.6205
Myotrophin OS=Homo sapiens GN=MTPN PE=1 SV=2 -	MTPN	P58546	0.4172	12.8866
UMP-CMP kinase OS=Homo sapiens GN=CMPK1 PE=1 SV=3 -	KCY	P30085	0.413944	22.2083
Nicotinamide phosphoribosyltransferase OS=Homo sapiens GN=NAMPT PE=1 SV=1 -	NAMPT	P43490	0.403581	55.4866
Catechol O-methyltransferase OS=Homo sapiens GN=COMT PE=1 SV=2 -	COMT	P21964	0.402064	30.0176
ERO1-like protein alpha OS=Homo sapiens GN=ERO1A PE=1 SV=2 -	ERO1A	Q96HE7	0.39744	54.3581
Adenosylhomocysteinase OS=Homo sapiens GN=AHCY PE=1 SV=4 -	SAHH	P23526	0.3959	47.6852
Ras-related protein Rab-11B OS=Homo sapiens GN=RAB11B PE=1 SV=4 -	RB11B	Q15907	0.376269	24.4735
Pre-mRNA-processing factor 19 OS=Homo sapiens GN=PRPF19 PE=1 SV=1 -	PRP19	Q9UMS4	0.362832	55.1463
Pyruvate kinase PKM OS=Homo sapiens GN=PKM PE=1 SV=4 -	KPYM	P14618	0.349975	57.9
Nck-associated protein 1 OS=Homo sapiens GN=NCKAP1 PE=1 SV=1 -	NCKP1	Q9Y2A7	0.339972	128.707
Calpain-2 catalytic subunit OS=Homo sapiens GN=CAPN2 PE=1 SV=6 -	CAN2	P17655	0.329776	79.9448
Phosphoglucomutase-1 OS=Homo sapiens GN=PGM1 PE=1 SV=3 -	PGM1	P36871	0.319898	61.4105
Lamin-B1 OS=Homo sapiens GN=LMNB1 PE=1 SV=2 -	LMNB1	P20700	0.31858	66.3676
F-actin-capping protein subunit alpha-1 OS=Homo sapiens GN=CAPZA1 PE=1 SV=3 -	CAZA1	P52907	0.252229	32.9023
Vimentin OS=Homo sapiens GN=VIM PE=1 SV=4 -	VIME	P08670	0.237283	53.6191
Transmembrane protein 2 OS=Homo sapiens GN=TMEM2 PE=1 SV=1 -	TMEM2	Q9UHN6	0.17306	154.276
